# Supplementary material for: Ethyl 7-(2-chloro­phen­yl)-5-trifluoro­meth­yl-4,7-dihydro-1,2,4-triazolo[1,5-a]pyrimidine-6-carboxyl­ate
Source: Acta Crystallogr Sect E Struct Rep Online. 2010 Sep 25;66(Pt 10):o2642. doi: 10.1107/S1600536810037712 (PMC2983298; doi:10.1107/S1600536810037712)
Supplement: Supplementary file 1 [file e-66-o2642-sup1.cif]

##############################################################################
###                                                                        ###
###        Electronic paper (Acta Crystallographica Section E)             ###
###                                                                        ###
##############################################################################
#                                                                            #
# This CIF contains the data in a paper accepted for publication in Acta     #
# Crystallographica Section E. It conforms to the requirements of Notes      #
# for Authors for Section E, and has been peer reviewed under the auspices   #
# of the IUCr Commission on Journals.                                        #
#                                                                            #
# Full details of the Crystallographic Information File format               #
# are given in the paper "The Crystallographic Information File (CIF):       #
# a New Standard Archive File for Crystallography" by S. R. Hall, F. H.      #
# Allen and I. D. Brown [Acta Cryst. (1991), A47, 655-685].                  #
#                                                                            #
# The current version of the core CIF dictionary is obtainable from          #
# ftp://ftp.iucr.org/pub/cif_core.dic. The current version number is 2.4.    #
#                                                                            #
# Software is freely available for graphical display of the structure(s) in  #
# this CIF.  For information consult the CIF home page http://www.iucr.org/  #
# cif/home.html                                                              #
#                                                                            #
# This file may be used for bona fide research purposes within the           #
# scientific community so long as proper attribution is given to the journal # 
# article from which it was obtained.                                        #
#                                                                            #
##############################################################################
                                             
data_I
_audit_creation_method     SHELXL-97
_chemical_name_systematic
;
Ethyl 7-(2-chlorophenyl)-5-trifluoromethyl-4,7-dihydro-1,2,4-triazolo[1,5-\
<i>a</i>]pyrimidine-6-carboxylate
;
_chemical_name_common     ?
_chemical_formula_moiety     'C15 H12 Cl F3 N4 O2'
_chemical_formula_sum     'C15 H12 Cl F3 N4 O2'
_chemical_formula_iupac     'C15 H12 Cl F3 N4 O2'
_chemical_formula_weight     372.74
_chemical_melting_point     ?
_symmetry_cell_setting     monoclinic
_symmetry_space_group_name_H-M     'P 21/n'
_symmetry_space_group_name_Hall     '-P 2yn'
loop_
    _symmetry_equiv_pos_as_xyz
    'x, y, z'
    '-x+1/2, y+1/2, -z+1/2'
    '-x, -y, -z'
    'x-1/2, -y-1/2, z-1/2'
_cell_length_a     9.8927(12)
_cell_length_b     6.8055(6)
_cell_length_c     24.403(3)
_cell_angle_alpha     90.00
_cell_angle_beta     99.237(9)
_cell_angle_gamma     90.00
_cell_volume     1621.6(3)
_cell_formula_units_Z     4
_cell_measurement_reflns_used     3832
_cell_measurement_theta_min     2.4
_cell_measurement_theta_max     27.9
_cell_measurement_temperature     113(2)
_exptl_crystal_description     block
_exptl_crystal_colour     colorless
_exptl_crystal_size_max     0.26
_exptl_crystal_size_mid     0.22
_exptl_crystal_size_min     0.20
_exptl_crystal_density_diffrn     1.527
_exptl_crystal_density_meas     ?
_exptl_crystal_density_method     'not measured'
_exptl_crystal_F_000     760
_exptl_absorpt_coefficient_mu     0.285
_exptl_absorpt_correction_type     multi-scan
_exptl_absorpt_process_details     crystalclear
_exptl_absorpt_correction_T_min     0.9296
_exptl_absorpt_correction_T_max     0.9452
_exptl_special_details     ?
_diffrn_ambient_temperature     113(2)
_diffrn_radiation_type     MoK\a
_diffrn_radiation_wavelength     0.71070
_diffrn_radiation_source     'rotating anode'
_diffrn_radiation_monochromator     confocal
_diffrn_measurement_device_type     'Rigaku Saturn'
_diffrn_measurement_method     \w
_diffrn_detector_area_resol_mean     7.31
_diffrn_reflns_number     14364
_diffrn_reflns_av_R_equivalents     0.0431
_diffrn_reflns_av_sigmaI/netI     0.0432
_diffrn_reflns_theta_min     2.37
_diffrn_reflns_theta_max     27.88
_diffrn_reflns_theta_full     27.88
_diffrn_measured_fraction_theta_max     0.995
_diffrn_measured_fraction_theta_full     0.995
_diffrn_reflns_limit_h_min     -13
_diffrn_reflns_limit_h_max     13
_diffrn_reflns_limit_k_min     -8
_diffrn_reflns_limit_k_max     8
_diffrn_reflns_limit_l_min     -32
_diffrn_reflns_limit_l_max     32
_diffrn_standards_number     0
_diffrn_standards_interval_count     0
_diffrn_standards_interval_time     0
_diffrn_standards_decay_%     0
_refine_special_details
;
 Refinement of F^2^ against ALL reflections.  The weighted R-factor wR and
 goodness of fit S are based on F^2^, conventional R-factors R are based
 on F, with F set to zero for negative F^2^. The threshold expression of
 F^2^ > 2sigma(F^2^) is used only for calculating R-factors(gt) etc. and is
 not relevant to the choice of reflections for refinement.  R-factors based
 on F^2^ are statistically about twice as large as those based on F, and R-
 factors based on ALL data will be even larger.
;
_reflns_number_total     3835
_reflns_number_gt     3058
_reflns_threshold_expression     >2sigma(I)
_refine_ls_structure_factor_coef     Fsqd
_refine_ls_matrix_type     full
_refine_ls_R_factor_all     0.0600
_refine_ls_R_factor_gt     0.0467
_refine_ls_wR_factor_gt     0.1118
_refine_ls_wR_factor_ref     0.1208
_refine_ls_goodness_of_fit_ref     1.081
_refine_ls_restrained_S_all     1.092
_refine_ls_number_reflns     3835
_refine_ls_number_parameters     242
_refine_ls_number_restraints     6
_refine_ls_hydrogen_treatment     mixed
_refine_ls_weighting_scheme     calc
_refine_ls_weighting_details
         'calc w=1/[\s^2^(Fo^2^)+(0.0596P)^2^+0.2191P] where P=(Fo^2^+2Fc^2^)/3'
_atom_sites_solution_hydrogens     geom
_atom_sites_solution_primary     direct
_atom_sites_solution_secondary     difmap
_refine_ls_shift/su_max     0.001
_refine_ls_shift/su_mean     0.000
_refine_diff_density_max     0.274
_refine_diff_density_min     -0.404
_refine_ls_extinction_method     none
_refine_ls_extinction_coef     ?
loop_
    _atom_type_symbol
    _atom_type_description
    _atom_type_scat_dispersion_real
    _atom_type_scat_dispersion_imag
    _atom_type_scat_source
    'C' 'C' 0.0033 0.0016
                         'International Tables Vol C Tables 4.2.6.8 and 6.1.1.4'
    'H' 'H' 0.0000 0.0000
                         'International Tables Vol C Tables 4.2.6.8 and 6.1.1.4'
    'N' 'N' 0.0061 0.0033
                         'International Tables Vol C Tables 4.2.6.8 and 6.1.1.4'
    'O' 'O' 0.0106 0.0060
                         'International Tables Vol C Tables 4.2.6.8 and 6.1.1.4'
    'F' 'F' 0.0171 0.0103
                         'International Tables Vol C Tables 4.2.6.8 and 6.1.1.4'
    'Cl' 'Cl' 0.1484 0.1585
                         'International Tables Vol C Tables 4.2.6.8 and 6.1.1.4'
_computing_data_collection     'CrystalClear (Rigaku/MSC, 2002)'
_computing_cell_refinement     'CrystalClear (Rigaku/MSC, 2002)'
_computing_data_reduction     'CrystalClear (Rigaku/MSC, 2002)'
_computing_structure_solution     'SHELXS97 (Sheldrick, 2008)'
_computing_structure_refinement     'SHELXL97 (Sheldrick, 2008)'
_computing_molecular_graphics     'SHELXTL (Sheldrick, 2008)'
_computing_publication_material     'SHELXTL (Sheldrick, 2008)'
loop_
    _atom_site_type_symbol
    _atom_site_label
    _atom_site_fract_x
    _atom_site_fract_y
    _atom_site_fract_z
    _atom_site_U_iso_or_equiv
    _atom_site_adp_type
    _atom_site_calc_flag
    _atom_site_refinement_flags
    _atom_site_occupancy
    _atom_site_disorder_assembly
    _atom_site_disorder_group
    Cl Cl1 -0.02142(6) 1.41310(7) 0.14247(2) 0.04311(18) Uani d . 1 . .
    F F1 0.35904(10) 0.54406(16) 0.01321(5) 0.0375(3) Uani d . 1 . .
    F F2 0.44949(11) 0.82808(16) 0.01419(5) 0.0334(3) Uani d . 1 . .
    F F3 0.47647(11) 0.65227(16) 0.08811(5) 0.0329(3) Uani d . 1 . .
    O O1 0.33660(14) 1.2697(2) 0.11875(6) 0.0369(3) Uani d . 1 A .
    N N1 0.14288(14) 0.6813(2) 0.03869(6) 0.0211(3) Uani d . 1 . .
    N N2 0.00227(14) 0.9257(2) 0.06666(6) 0.0213(3) Uani d . 1 . .
    N N3 -0.13449(15) 0.9673(2) 0.06434(6) 0.0261(3) Uani d . 1 . .
    N N4 -0.10446(14) 0.6764(2) 0.02200(6) 0.0228(3) Uani d . 1 . .
    C C1 0.01658(17) 0.7543(2) 0.04212(7) 0.0198(3) Uani d . 1 . .
    C C2 0.11062(17) 1.0474(2) 0.09691(7) 0.0205(3) Uani d . 1 . .
    H H2 0.1003 1.1842 0.0819 0.025 Uiso calc R 1 . .
    C C3 0.24727(17) 0.9649(2) 0.08603(7) 0.0215(4) Uani d . 1 A .
    C C4 0.25580(16) 0.7931(2) 0.05905(7) 0.0199(3) Uani d . 1 . .
    C C5 0.09913(17) 1.0529(2) 0.15815(7) 0.0217(4) Uani d . 1 . .
    C C6 0.04123(19) 1.2105(3) 0.18215(8) 0.0274(4) Uani d . 1 . .
    C C7 0.0304(2) 1.2109(3) 0.23816(8) 0.0356(5) Uani d . 1 . .
    H H7 -0.0083 1.3206 0.2541 0.043 Uiso calc R 1 . .
    C C8 0.0765(2) 1.0501(3) 0.27056(8) 0.0381(5) Uani d . 1 . .
    H H8 0.0690 1.0490 0.3089 0.046 Uiso calc R 1 . .
    C C9 0.1329(2) 0.8925(3) 0.24762(8) 0.0355(5) Uani d . 1 . .
    H H9 0.1644 0.7823 0.2700 0.043 Uiso calc R 1 . .
    C C10 0.14409(19) 0.8941(3) 0.19169(8) 0.0284(4) Uani d . 1 . .
    H H10 0.1833 0.7842 0.1761 0.034 Uiso calc R 1 . .
    C C11 0.36016(18) 1.1040(3) 0.10611(7) 0.0249(4) Uani d D 1 . .
    O O2 0.48511(16) 1.0381(3) 0.10610(10) 0.0390(6) Uani d PD 0.845(3) A 1
    C C12 0.5990(2) 1.1697(4) 0.12467(11) 0.0315(6) Uani d PD 0.845(3) A 1
    H H12A 0.5678 1.3077 0.1199 0.038 Uiso calc PR 0.845(3) A 1
    H H12B 0.6721 1.1489 0.1019 0.038 Uiso calc PR 0.845(3) A 1
    C C13 0.6540(3) 1.1316(5) 0.18435(12) 0.0518(8) Uani d PD 0.845(3) A 1
    H H13A 0.5832 1.1607 0.2070 0.078 Uiso calc PR 0.845(3) A 1
    H H13B 0.7338 1.2157 0.1960 0.078 Uiso calc PR 0.845(3) A 1
    H H13C 0.6812 0.9934 0.1892 0.078 Uiso calc PR 0.845(3) A 1
    O O2' 0.4728(9) 0.9900(15) 0.1298(5) 0.0390(6) Uani d PD 0.155(3) A 2
    C C12' 0.5996(11) 1.0954(19) 0.1454(7) 0.0315(6) Uani d PD 0.155(3) A 2
    H H12C 0.5860 1.2056 0.1704 0.038 Uiso calc PR 0.155(3) A 2
    H H12D 0.6309 1.1499 0.1120 0.038 Uiso calc PR 0.155(3) A 2
    C C13' 0.7072(14) 0.952(2) 0.1752(7) 0.0518(8) Uani d PD 0.155(3) A 2
    H H13D 0.6847 0.9190 0.2117 0.078 Uiso calc PR 0.155(3) A 2
    H H13E 0.7979 1.0133 0.1796 0.078 Uiso calc PR 0.155(3) A 2
    H H13F 0.7076 0.8317 0.1530 0.078 Uiso calc PR 0.155(3) A 2
    C C14 0.38686(17) 0.7050(2) 0.04419(7) 0.0225(4) Uani d . 1 . .
    C C15 -0.19178(18) 0.8142(3) 0.03716(7) 0.0255(4) Uani d . 1 . .
    H H15 -0.2884 0.8001 0.0285 0.031 Uiso calc R 1 . .
    H H1 0.146(2) 0.567(3) 0.0203(9) 0.039(6) Uiso d . 1 . .
loop_
    _atom_site_aniso_label
    _atom_site_aniso_U_11
    _atom_site_aniso_U_22
    _atom_site_aniso_U_33
    _atom_site_aniso_U_12
    _atom_site_aniso_U_13
    _atom_site_aniso_U_23
    Cl1 0.0546(4) 0.0261(3) 0.0533(4) 0.0094(2) 0.0228(3) 0.0025(2)
    F1 0.0217(6) 0.0361(6) 0.0564(8) -0.0049(5) 0.0118(5) -0.0233(5)
    F2 0.0250(6) 0.0366(6) 0.0418(7) -0.0032(4) 0.0153(5) 0.0102(5)
    F3 0.0249(6) 0.0370(6) 0.0359(6) 0.0063(5) 0.0023(5) 0.0070(5)
    O1 0.0310(8) 0.0290(7) 0.0506(9) -0.0071(6) 0.0063(6) -0.0098(6)
    N1 0.0169(7) 0.0207(7) 0.0259(8) -0.0011(5) 0.0038(6) -0.0039(6)
    N2 0.0150(7) 0.0256(7) 0.0231(7) 0.0003(5) 0.0022(6) -0.0043(6)
    N3 0.0169(7) 0.0317(8) 0.0293(8) 0.0022(6) 0.0026(6) -0.0046(6)
    N4 0.0172(7) 0.0261(8) 0.0245(8) -0.0008(6) 0.0017(6) -0.0028(6)
    C1 0.0175(8) 0.0224(8) 0.0191(8) -0.0011(6) 0.0022(6) -0.0002(6)
    C2 0.0194(8) 0.0210(8) 0.0208(8) -0.0021(6) 0.0022(6) -0.0027(6)
    C3 0.0186(8) 0.0250(8) 0.0207(8) -0.0015(7) 0.0030(7) -0.0007(6)
    C4 0.0168(8) 0.0235(8) 0.0194(8) -0.0023(6) 0.0030(6) 0.0023(6)
    C5 0.0177(8) 0.0269(9) 0.0205(8) -0.0036(7) 0.0027(7) -0.0028(7)
    C6 0.0251(9) 0.0283(9) 0.0295(10) -0.0030(7) 0.0069(7) -0.0045(7)
    C7 0.0325(11) 0.0440(12) 0.0329(11) -0.0062(9) 0.0134(8) -0.0141(9)
    C8 0.0311(11) 0.0631(14) 0.0207(9) -0.0098(10) 0.0057(8) -0.0034(9)
    C9 0.0281(10) 0.0525(12) 0.0260(10) 0.0015(9) 0.0043(8) 0.0104(9)
    C10 0.0249(9) 0.0341(10) 0.0263(9) 0.0022(8) 0.0046(7) 0.0019(8)
    C11 0.0215(9) 0.0318(10) 0.0217(9) -0.0031(7) 0.0051(7) -0.0037(7)
    O2 0.0174(8) 0.0325(10) 0.0652(16) -0.0059(7) 0.0001(8) -0.0180(10)
    C12 0.0184(10) 0.0282(14) 0.0467(16) -0.0069(9) 0.0016(10) -0.0065(11)
    C13 0.0329(15) 0.070(2) 0.0506(17) -0.0184(13) 0.0010(12) -0.0013(15)
    O2' 0.0174(8) 0.0325(10) 0.0652(16) -0.0059(7) 0.0001(8) -0.0180(10)
    C12' 0.0184(10) 0.0282(14) 0.0467(16) -0.0069(9) 0.0016(10) -0.0065(11)
    C13' 0.0329(15) 0.070(2) 0.0506(17) -0.0184(13) 0.0010(12) -0.0013(15)
    C14 0.0197(8) 0.0227(8) 0.0258(9) -0.0040(6) 0.0059(7) -0.0004(7)
    C15 0.0165(8) 0.0313(9) 0.0282(9) 0.0003(7) 0.0020(7) -0.0029(7)
_geom_special_details
;
 All esds (except the esd in the dihedral angle between two l.s. planes)
 are estimated using the full covariance matrix.  The cell esds are taken
 into account individually in the estimation of esds in distances, angles
 and torsion angles; correlations between esds in cell parameters are only
 used when they are defined by crystal symmetry.  An approximate (isotropic)
 treatment of cell esds is used for estimating esds involving l.s. planes.
;
loop_
    _geom_bond_atom_site_label_1
    _geom_bond_atom_site_label_2
    _geom_bond_site_symmetry_2
    _geom_bond_distance
    _geom_bond_publ_flag
    Cl1 C6 . 1.7407(19) ?
    F1 C14 . 1.3339(19) ?
    F2 C14 . 1.3293(19) ?
    F3 C14 . 1.326(2) ?
    O1 C11 . 1.202(2) ?
    N1 C1 . 1.359(2) ?
    N1 C4 . 1.377(2) ?
    N1 H1 . 0.90(2) ?
    N2 C1 . 1.329(2) ?
    N2 N3 . 1.3744(19) ?
    N2 C2 . 1.458(2) ?
    N3 C15 . 1.314(2) ?
    N4 C1 . 1.329(2) ?
    N4 C15 . 1.366(2) ?
    C2 C5 . 1.517(2) ?
    C2 C3 . 1.526(2) ?
    C2 H2 . 1.0000 ?
    C3 C4 . 1.351(2) ?
    C3 C11 . 1.486(2) ?
    C4 C14 . 1.524(2) ?
    C5 C10 . 1.385(2) ?
    C5 C6 . 1.389(2) ?
    C6 C7 . 1.388(3) ?
    C7 C8 . 1.384(3) ?
    C7 H7 . 0.9500 ?
    C8 C9 . 1.369(3) ?
    C8 H8 . 0.9500 ?
    C9 C10 . 1.387(3) ?
    C9 H9 . 0.9500 ?
    C10 H10 . 0.9500 ?
    C11 O2 . 1.315(2) ?
    C11 O2' . 1.404(8) ?
    O2 C12 . 1.453(3) ?
    C12 C13 . 1.493(4) ?
    C12 H12A . 0.9900 ?
    C12 H12B . 0.9900 ?
    C13 H13A . 0.9800 ?
    C13 H13B . 0.9800 ?
    C13 H13C . 0.9800 ?
    O2' C12' . 1.442(9) ?
    C12' C13' . 1.539(9) ?
    C12' H12C . 0.9900 ?
    C12' H12D . 0.9900 ?
    C13' H13D . 0.9800 ?
    C13' H13E . 0.9800 ?
    C13' H13F . 0.9800 ?
    C15 H15 . 0.9500 ?
loop_
    _geom_angle_atom_site_label_1
    _geom_angle_atom_site_label_2
    _geom_angle_atom_site_label_3
    _geom_angle_site_symmetry_1
    _geom_angle_site_symmetry_3
    _geom_angle
    _geom_angle_publ_flag
    C1 N1 C4 . . 118.45(14) ?
    C1 N1 H1 . . 116.7(14) ?
    C4 N1 H1 . . 124.6(14) ?
    C1 N2 N3 . . 109.72(13) ?
    C1 N2 C2 . . 127.16(14) ?
    N3 N2 C2 . . 122.86(13) ?
    C15 N3 N2 . . 101.51(14) ?
    C1 N4 C15 . . 101.41(14) ?
    N4 C1 N2 . . 111.19(15) ?
    N4 C1 N1 . . 127.88(15) ?
    N2 C1 N1 . . 120.91(15) ?
    N2 C2 C5 . . 110.32(13) ?
    N2 C2 C3 . . 107.61(13) ?
    C5 C2 C3 . . 112.88(14) ?
    N2 C2 H2 . . 108.6 ?
    C5 C2 H2 . . 108.6 ?
    C3 C2 H2 . . 108.6 ?
    C4 C3 C11 . . 127.56(16) ?
    C4 C3 C2 . . 121.99(15) ?
    C11 C3 C2 . . 110.36(14) ?
    C3 C4 N1 . . 122.93(16) ?
    C3 C4 C14 . . 125.36(15) ?
    N1 C4 C14 . . 111.62(14) ?
    C10 C5 C6 . . 117.92(16) ?
    C10 C5 C2 . . 119.70(15) ?
    C6 C5 C2 . . 122.36(15) ?
    C7 C6 C5 . . 121.26(18) ?
    C7 C6 Cl1 . . 117.98(15) ?
    C5 C6 Cl1 . . 120.75(14) ?
    C8 C7 C6 . . 119.36(18) ?
    C8 C7 H7 . . 120.3 ?
    C6 C7 H7 . . 120.3 ?
    C9 C8 C7 . . 120.29(18) ?
    C9 C8 H8 . . 119.9 ?
    C7 C8 H8 . . 119.9 ?
    C8 C9 C10 . . 119.89(19) ?
    C8 C9 H9 . . 120.1 ?
    C10 C9 H9 . . 120.1 ?
    C5 C10 C9 . . 121.27(18) ?
    C5 C10 H10 . . 119.4 ?
    C9 C10 H10 . . 119.4 ?
    O1 C11 O2 . . 122.77(17) ?
    O1 C11 O2' . . 125.9(5) ?
    O2 C11 O2' . . 29.2(5) ?
    O1 C11 C3 . . 121.07(16) ?
    O2 C11 C3 . . 116.05(16) ?
    O2' C11 C3 . . 106.8(4) ?
    C11 O2 C12 . . 118.11(18) ?
    O2 C12 C13 . . 109.9(2) ?
    O2 C12 H12A . . 109.7 ?
    C13 C12 H12A . . 109.7 ?
    O2 C12 H12B . . 109.7 ?
    C13 C12 H12B . . 109.7 ?
    H12A C12 H12B . . 108.2 ?
    C11 O2' C12' . . 115.7(8) ?
    O2' C12' C13' . . 108.4(10) ?
    O2' C12' H12C . . 110.0 ?
    C13' C12' H12C . . 110.0 ?
    O2' C12' H12D . . 110.0 ?
    C13' C12' H12D . . 110.0 ?
    H12C C12' H12D . . 108.4 ?
    C12' C13' H13D . . 109.5 ?
    C12' C13' H13E . . 109.5 ?
    H13D C13' H13E . . 109.5 ?
    C12' C13' H13F . . 109.5 ?
    H13D C13' H13F . . 109.5 ?
    H13E C13' H13F . . 109.5 ?
    F3 C14 F2 . . 107.78(13) ?
    F3 C14 F1 . . 106.64(14) ?
    F2 C14 F1 . . 106.11(14) ?
    F3 C14 C4 . . 113.45(14) ?
    F2 C14 C4 . . 111.87(14) ?
    F1 C14 C4 . . 110.60(13) ?
    N3 C15 N4 . . 116.16(15) ?
    N3 C15 H15 . . 121.9 ?
    N4 C15 H15 . . 121.9 ?
loop_
    _geom_torsion_atom_site_label_1
    _geom_torsion_atom_site_label_2
    _geom_torsion_atom_site_label_3
    _geom_torsion_atom_site_label_4
    _geom_torsion_site_symmetry_1
    _geom_torsion_site_symmetry_2
    _geom_torsion_site_symmetry_3
    _geom_torsion_site_symmetry_4
    _geom_torsion
    _geom_torsion_publ_flag
    C1 N2 N3 C15 . . . . -0.87(18) ?
    C2 N2 N3 C15 . . . . -175.36(15) ?
    C15 N4 C1 N2 . . . . -0.70(18) ?
    C15 N4 C1 N1 . . . . -179.05(17) ?
    N3 N2 C1 N4 . . . . 1.04(19) ?
    C2 N2 C1 N4 . . . . 175.24(15) ?
    N3 N2 C1 N1 . . . . 179.53(15) ?
    C2 N2 C1 N1 . . . . -6.3(3) ?
    C4 N1 C1 N4 . . . . 175.37(16) ?
    C4 N1 C1 N2 . . . . -2.8(2) ?
    C1 N2 C2 C5 . . . . -112.47(18) ?
    N3 N2 C2 C5 . . . . 61.02(19) ?
    C1 N2 C2 C3 . . . . 11.1(2) ?
    N3 N2 C2 C3 . . . . -175.44(14) ?
    N2 C2 C3 C4 . . . . -8.1(2) ?
    C5 C2 C3 C4 . . . . 113.82(18) ?
    N2 C2 C3 C11 . . . . 168.67(13) ?
    C5 C2 C3 C11 . . . . -69.36(18) ?
    C11 C3 C4 N1 . . . . -175.26(16) ?
    C2 C3 C4 N1 . . . . 1.0(3) ?
    C11 C3 C4 C14 . . . . 0.8(3) ?
    C2 C3 C4 C14 . . . . 177.07(15) ?
    C1 N1 C4 C3 . . . . 5.2(2) ?
    C1 N1 C4 C14 . . . . -171.36(14) ?
    N2 C2 C5 C10 . . . . 77.54(19) ?
    C3 C2 C5 C10 . . . . -42.9(2) ?
    N2 C2 C5 C6 . . . . -100.70(18) ?
    C3 C2 C5 C6 . . . . 138.88(17) ?
    C10 C5 C6 C7 . . . . 0.9(3) ?
    C2 C5 C6 C7 . . . . 179.21(16) ?
    C10 C5 C6 Cl1 . . . . -178.49(13) ?
    C2 C5 C6 Cl1 . . . . -0.2(2) ?
    C5 C6 C7 C8 . . . . -0.9(3) ?
    Cl1 C6 C7 C8 . . . . 178.59(15) ?
    C6 C7 C8 C9 . . . . 0.3(3) ?
    C7 C8 C9 C10 . . . . 0.1(3) ?
    C6 C5 C10 C9 . . . . -0.5(3) ?
    C2 C5 C10 C9 . . . . -178.84(16) ?
    C8 C9 C10 C5 . . . . 0.0(3) ?
    C4 C3 C11 O1 . . . . 163.90(19) ?
    C2 C3 C11 O1 . . . . -12.7(2) ?
    C4 C3 C11 O2 . . . . -12.5(3) ?
    C2 C3 C11 O2 . . . . 170.95(18) ?
    C4 C3 C11 O2' . . . . -42.3(6) ?
    C2 C3 C11 O2' . . . . 141.1(6) ?
    O1 C11 O2 C12 . . . . 2.9(3) ?
    O2' C11 O2 C12 . . . . -103.3(10) ?
    C3 C11 O2 C12 . . . . 179.19(18) ?
    C11 O2 C12 C13 . . . . 96.5(3) ?
    O1 C11 O2' C12' . . . . -35.7(14) ?
    O2 C11 O2' C12' . . . . 58.5(11) ?
    C3 C11 O2' C12' . . . . 172.2(10) ?
    C11 O2' C12' C13' . . . . 174.9(12) ?
    C3 C4 C14 F3 . . . . 66.0(2) ?
    N1 C4 C14 F3 . . . . -117.51(15) ?
    C3 C4 C14 F2 . . . . -56.2(2) ?
    N1 C4 C14 F2 . . . . 120.30(15) ?
    C3 C4 C14 F1 . . . . -174.22(16) ?
    N1 C4 C14 F1 . . . . 2.25(19) ?
    N2 N3 C15 N4 . . . . 0.5(2) ?
    C1 N4 C15 N3 . . . . 0.1(2) ?
loop_
    _geom_hbond_atom_site_label_D
    _geom_hbond_atom_site_label_H
    _geom_hbond_atom_site_label_A
    _geom_hbond_site_symmetry_A
    _geom_hbond_distance_DH
    _geom_hbond_distance_HA
    _geom_hbond_distance_DA
    _geom_hbond_angle_DHA
    N1 H1 N4 3_565 0.90(2) 1.96(2) 2.843(2) 166.3(19)
data_global
_journal_date_recd_electronic     2010-09-19
_journal_date_accepted     2010-09-21
_journal_name_full     'Acta Crystallographica, Section E'
_journal_year     2010
_journal_volume     66
_journal_issue     10
_journal_page_first     o2642
_journal_page_last     o2642
_journal_paper_category     QO
_journal_coeditor_code     HG2715
_publ_contact_author_name     'Chang-Sheng Yao'
_publ_contact_author_address
;
School of Chemistry and Chemical Engineering
Xuzhou Normal University
Xuzhou 221116
People's Republic of China
KeyLaboratory of Biotechnology for Medicinal Plants
Xuzhou Normal University
Xuzhou 221116
People's Republic of China
;
_publ_contact_author_email     'mou.jiexuzhou@gmail.com'
_publ_contact_author_fax     '+86-516-83403165'
_publ_contact_author_phone     '+86-516-83403165'
_publ_section_title
;\
Ethyl 7-(2-chlorophenyl)-5-trifluoromethyl-4,7-dihydro-1,2,4-triazolo[1,5-\
<i>a</i>]pyrimidine-6-carboxylate
;
loop_
    _publ_author_name
    _publ_author_footnote
    _publ_author_address
    'Mou, Jie' .
;
School of Pharmacy,
Xuzhou Medical College,
Xuzhou 221004
People's Republic of China
;
    'Yu, Chen-Xia' .
;
School of Chemistry and Chemical Engineering
Xuzhou Normal University
Xuzhou 221116
People's Republic of China
and Key Laboratory of Biotechnology for Medicinal Plants
Xuzhou Normal University
Xuzhou 221116
People's Republic of China
;
    'Yao, Chang-Sheng' .
;
School of Chemistry and Chemical Engineering
Xuzhou Normal University
Xuzhou 221116
People's Republic of China
and Key Laboratory of Biotechnology for Medicinal Plants
Xuzhou Normal University
Xuzhou 221116
People's Republic of China
;
