# Supplementary material for: Ethyl 7-(2-chloro­phen­yl)-5-trifluoro­meth­yl-4,7-dihydro-1,2,4-triazolo[1,5-a]pyrimidine-6-carboxyl­ate
Source: Acta Crystallogr Sect E Struct Rep Online. 2010 Sep 25;66(Pt 10):o2642. doi: 10.1107/S1600536810037712 (PMC2983298; doi:10.1107/S1600536810037712)
Supplement: Supplementary file 2 [file e-66-o2642-Isup2.hkl]

# 
# h,k,l, Fc-squared, Fo-squared, sigma(Fo-squared) and status flag 
# 
data_I
_shelx_title '  _R071206b' 
_shelx_refln_list_code          4 
_shelx_F_calc_maximum      137.64 
_exptl_crystal_F_000       760.00 
_reflns_d_resolution_high  0.7600 
 
loop_ 
 _symmetry_equiv_pos_as_xyz 
 'x, y, z' 
 '-x+1/2, y+1/2, -z+1/2' 
 '-x, -y, -z' 
 'x-1/2, -y-1/2, z-1/2' 
 
_cell_length_a     9.8927 
_cell_length_b     6.8055 
_cell_length_c    24.4025 
_cell_angle_alpha  90.000 
_cell_angle_beta   99.237 
_cell_angle_gamma  90.000 
 
_shelx_F_squared_multiplier     1.000 
 
loop_ 
 _refln_index_h 
 _refln_index_k 
 _refln_index_l 
 _refln_F_squared_calc 
 _refln_F_squared_meas 
 _refln_F_squared_sigma 
 _refln_observed_status 
   4   0   0      535.46      566.83     22.56 o 
   6   0   0     3371.01     3433.66     82.20 o 
   8   0   0     4085.32     4323.06     59.23 o 
  10   0   0       84.19      101.50     18.17 o 
  12   0   0        1.77        6.69      5.08 o 
   1   1   0      748.66      678.51     11.47 o 
   2   1   0     2754.42     2705.15     25.78 o 
   3   1   0     4914.69     4524.01     91.07 o 
   4   1   0     4972.08     4794.23     56.03 o 
   5   1   0     1729.02     1776.50     24.86 o 
   6   1   0      406.83      420.01      9.98 o 
   7   1   0       77.40       85.28      8.59 o 
   8   1   0      612.08      593.48     22.51 o 
   9   1   0       50.22       57.00      9.66 o 
  10   1   0        1.20        1.48      3.25 o 
  11   1   0        9.70        3.69      4.01 o 
  12   1   0      175.55      158.32     17.11 o 
   0   2   0       66.04       47.30      1.86 o 
   3   2   0     1381.36     1391.19     15.00 o 
   4   2   0      106.69      127.82      4.14 o 
   5   2   0       95.23       69.74      2.30 o 
   6   2   0       13.24       14.83      4.62 o 
   7   2   0      821.53      826.92     22.72 o 
   8   2   0      694.92      654.81     18.59 o 
   9   2   0      296.06      300.20     12.33 o 
  10   2   0       30.52       22.69      5.72 o 
  11   2   0      371.48      421.56     27.14 o 
  12   2   0       19.93       11.77      6.90 o 
   1   3   0      635.05      706.20     16.92 o 
   2   3   0      188.58      230.32      8.71 o 
   3   3   0     2383.01     2552.53     37.09 o 
   4   3   0      470.83      454.35      7.93 o 
   5   3   0     3171.08     3217.28     50.10 o 
   6   3   0      732.97      774.77     18.54 o 
   7   3   0        2.44        5.54      2.38 o 
   8   3   0      162.24      199.13     13.61 o 
   9   3   0        5.93        0.70      3.25 o 
  10   3   0      319.57      342.87     18.17 o 
  11   3   0      103.53      102.91     25.62 o 
  12   3   0        8.77        8.85      5.50 o 
   0   4   0        0.70        0.74      1.56 o 
   1   4   0      878.09      805.49     12.74 o 
   2   4   0      530.24      558.10     10.27 o 
   3   4   0     1745.09     1872.07     30.61 o 
   4   4   0        3.52        5.50      1.91 o 
   5   4   0       23.56       16.43      9.34 o 
   6   4   0       48.34       60.16     10.54 o 
   7   4   0      106.71       88.61      8.79 o 
   8   4   0       28.55       13.11      4.98 o 
   9   4   0        6.89       10.69      4.17 o 
  10   4   0        5.34        6.71      3.34 o 
  11   4   0        5.89       12.86      5.12 o 
   1   5   0      417.40      431.54      8.78 o 
   2   5   0       52.59       28.27     11.83 o 
   3   5   0       59.13       71.83     12.29 o 
   4   5   0      103.79      117.24     23.19 o 
   5   5   0      270.92      297.85      9.95 o 
   6   5   0     1032.68     1137.84     48.70 o 
   7   5   0       18.73       24.36      5.17 o 
   8   5   0      144.08      116.59     21.61 o 
   9   5   0        7.36       10.33      4.32 o 
  10   5   0        2.52        4.31      5.16 o 
   0   6   0      139.10      160.50     52.39 o 
   1   6   0      216.16      212.35      9.13 o 
   2   6   0      279.83      300.00      9.92 o 
   3   6   0      916.56     1049.71     50.94 o 
   4   6   0      277.56      298.50      9.14 o 
   5   6   0      481.03      455.63     13.35 o 
   6   6   0      468.97      468.39     18.36 o 
   7   6   0       11.45       12.85      4.06 o 
   8   6   0       90.46       77.05     14.68 o 
   9   6   0        2.18        7.60      6.31 o 
   1   7   0       47.65       33.45      5.51 o 
   2   7   0     1575.04     1826.99     33.72 o 
   3   7   0      205.11      228.67     10.32 o 
   4   7   0      158.89      149.23     13.18 o 
   5   7   0      114.03      109.96     20.20 o 
   6   7   0       20.34       12.73      4.79 o 
   7   7   0        2.09        5.82      6.54 o 
   8   7   0       22.66       20.51      7.98 o 
   0   8   0      687.38      780.53     43.19 o 
   1   8   0       20.66       14.80      4.66 o 
   2   8   0       48.63       63.94     21.49 o 
   3   8   0       22.41       19.39      8.39 o 
   4   8   0        1.75        4.82      2.59 o 
   5   8   0      266.40      259.21     26.47 o 
 -11   0   1      141.54      107.91     26.87 o 
  -9   0   1     1833.48     1765.31     97.18 o 
  -7   0   1       61.95       80.31     20.94 o 
  -5   0   1       41.69       66.12      4.18 o 
  -3   0   1     4808.04     4420.37    142.45 o 
   1   0   1     4715.28     4105.36     47.79 o 
   3   0   1     1645.52     1823.92     15.65 o 
   5   0   1        3.82        4.86      6.01 o 
   7   0   1       73.64      100.20     10.49 o 
   9   0   1        5.09        6.51      4.29 o 
  11   0   1      227.34      205.65     21.96 o 
 -12   1   1      114.05      101.57     26.56 o 
 -11   1   1        5.79        4.95      2.99 o 
 -10   1   1       82.41       77.37      7.09 o 
  -9   1   1     1085.71     1149.25     30.98 o 
  -8   1   1       86.25       97.97     14.05 o 
  -7   1   1       68.10       71.15      7.58 o 
  -6   1   1      148.62      153.93      3.10 o 
  -5   1   1     3187.05     3117.29     77.11 o 
  -4   1   1     1728.69     1777.16     13.78 o 
  -3   1   1    16663.98    14495.44     50.23 o 
  -2   1   1     5193.31     4574.72     32.96 o 
  -1   1   1     2356.64     2163.91     21.16 o 
   0   1   1     4135.04     3716.95     27.29 o 
   1   1   1        0.74        0.80      0.59 o 
   2   1   1     9826.73     9098.60    138.03 o 
   3   1   1     4400.42     4352.92     22.35 o 
   4   1   1      264.42      221.94      5.87 o 
   5   1   1      545.49      481.40     12.09 o 
   6   1   1      240.00      194.85      5.38 o 
   7   1   1      545.47      580.10     13.74 o 
   8   1   1       40.02       34.93      8.09 o 
   9   1   1      705.33      715.52     24.63 o 
  10   1   1        0.21        1.55      3.03 o 
  11   1   1        4.08        6.18      3.79 o 
  12   1   1        0.86        5.55      4.41 o 
 -12   2   1        1.69        4.86      2.99 o 
 -11   2   1        2.27        8.64      6.14 o 
 -10   2   1      113.59      112.36     19.48 o 
  -9   2   1       90.33      109.16     16.88 o 
  -8   2   1       95.54      110.31      8.47 o 
  -7   2   1     1176.36     1207.77     31.76 o 
  -6   2   1     1427.29     1368.52     24.96 o 
  -5   2   1      119.69      120.21      3.55 o 
  -4   2   1     1064.80     1127.87     14.61 o 
  -3   2   1      137.61      133.34      3.81 o 
  -2   2   1       81.87       74.80      2.20 o 
  -1   2   1      377.44      348.38      6.51 o 
   0   2   1       32.12       30.02      1.79 o 
   1   2   1      404.12      354.62      6.62 o 
   2   2   1      834.67      757.29     13.63 o 
   3   2   1        9.00       27.80      3.22 o 
   4   2   1      342.43      415.21     10.24 o 
   5   2   1       44.36       64.12      4.50 o 
   6   2   1        0.90        6.60      1.92 o 
   7   2   1      452.06      434.88     14.63 o 
   8   2   1       34.99       31.41      6.95 o 
   9   2   1      355.23      344.02      9.72 o 
  10   2   1        4.36        6.54      4.61 o 
  11   2   1        2.89        7.49      3.95 o 
  12   2   1        1.71        6.26      4.62 o 
 -12   3   1        7.43        5.32      5.20 o 
 -11   3   1       33.80       27.33      6.80 o 
 -10   3   1        0.23        3.97      5.88 o 
  -9   3   1       19.13       40.72      8.27 o 
  -8   3   1       57.06       52.06      8.66 o 
  -7   3   1      122.64      125.62      6.04 o 
  -6   3   1        0.38        2.82      1.97 o 
  -5   3   1       31.95       28.81      4.64 o 
  -4   3   1      269.36      365.27     10.80 o 
  -3   3   1      192.73      180.90      6.84 o 
  -2   3   1        7.95        6.22      1.73 o 
  -1   3   1      580.99      607.17     14.65 o 
   0   3   1      627.75      707.58     16.71 o 
   1   3   1       32.95       34.11      3.21 o 
   2   3   1     1795.08     1731.62     31.57 o 
   3   3   1      468.54      579.09     14.47 o 
   4   3   1        7.96        6.14      1.55 o 
   5   3   1       26.31       27.42      4.22 o 
   6   3   1      219.67      223.76      8.65 o 
   7   3   1     1120.19     1188.15     30.84 o 
   8   3   1     1806.75     1756.25     60.56 o 
   9   3   1        0.23        4.15      4.06 o 
  10   3   1      386.61      418.89     23.85 o 
  11   3   1      324.84      298.69     16.76 o 
  12   3   1       23.76       19.76      7.07 o 
 -11   4   1        0.21        6.21      6.40 o 
 -10   4   1        6.90        7.43      5.49 o 
  -9   4   1        2.67        4.58      3.64 o 
  -8   4   1       12.73        6.76      4.78 o 
  -7   4   1       26.42       29.35      5.89 o 
  -6   4   1       36.30       39.97      8.44 o 
  -5   4   1      175.03      175.14      6.18 o 
  -4   4   1     1661.69     1687.70     26.78 o 
  -3   4   1      248.73      260.60      7.35 o 
  -2   4   1      213.37      218.19      9.19 o 
  -1   4   1      160.35      190.34      4.29 o 
   0   4   1      827.38      851.05     18.05 o 
   1   4   1       59.99       77.06      4.74 o 
   2   4   1     1643.92     1829.80     32.00 o 
   3   4   1        2.84        4.72      1.81 o 
   4   4   1        5.23        7.05      2.83 o 
   5   4   1      447.71      427.44     13.75 o 
   6   4   1      717.18      747.86     22.25 o 
   7   4   1      143.31      158.61     10.44 o 
   8   4   1      727.96      677.70     26.98 o 
   9   4   1        2.93        4.14      3.97 o 
  10   4   1      128.34      149.89     15.67 o 
  11   4   1       39.01       33.70     13.53 o 
 -10   5   1       82.13       79.96     24.10 o 
  -9   5   1       26.87       13.86      4.95 o 
  -8   5   1      244.32      233.41     10.93 o 
  -7   5   1      114.45       95.03      7.75 o 
  -6   5   1       45.45       47.15      9.33 o 
  -5   5   1      222.51      242.26      7.49 o 
  -4   5   1     1403.40     1474.78     48.18 o 
  -3   5   1      686.33      743.85     33.58 o 
  -2   5   1       32.54       28.13      4.36 o 
  -1   5   1       66.99       63.76      8.26 o 
   0   5   1      125.73      128.96      5.71 o 
   1   5   1      208.44      184.75      6.85 o 
   2   5   1      201.47      156.79      9.44 o 
   3   5   1      194.73      220.21      8.24 o 
   4   5   1     1391.94     1442.36     46.76 o 
   5   5   1      230.70      250.88     11.72 o 
   6   5   1       15.59       11.73      4.47 o 
   7   5   1        1.27        4.40      2.66 o 
   8   5   1        1.92        3.85      4.61 o 
   9   5   1       29.35       20.13      4.64 o 
  10   5   1        0.02       -0.31      4.64 o 
  -9   6   1        2.72        5.66      8.08 o 
  -8   6   1        2.61        4.45      4.56 o 
  -7   6   1       31.82       26.91      5.59 o 
  -6   6   1       29.81       19.61      4.62 o 
  -5   6   1        2.19        5.96      2.53 o 
  -4   6   1        4.34        3.54      2.57 o 
  -3   6   1     2087.81     2233.73     57.49 o 
  -2   6   1      123.50      121.68      9.39 o 
  -1   6   1     1334.44     1365.77     43.80 o 
   0   6   1      178.88      199.87     15.85 o 
   1   6   1      366.76      392.62     13.74 o 
   2   6   1      717.79      691.69     17.85 o 
   3   6   1     1613.12     1650.97     45.74 o 
   4   6   1      108.06      123.56     18.26 o 
   5   6   1     1085.29     1163.02     33.94 o 
   6   6   1       17.22       23.74      5.48 o 
   7   6   1      172.91      200.77     18.43 o 
   8   6   1        1.96        7.56      3.48 o 
   9   6   1      120.37      113.96     18.13 o 
  -8   7   1       39.57       49.81     18.43 o 
  -7   7   1        2.69        1.68      2.72 o 
  -6   7   1        1.95        4.43      3.81 o 
  -5   7   1      141.90      140.12     26.80 o 
  -4   7   1      307.80      317.65     11.90 o 
  -3   7   1      323.39      327.94     12.42 o 
  -2   7   1       64.28       39.65      9.22 o 
  -1   7   1       44.67       41.67      7.20 o 
   0   7   1        2.23        6.17      4.38 o 
   1   7   1       14.25       15.75      4.49 o 
   2   7   1       99.16       81.04     14.53 o 
   3   7   1       57.01       71.66      9.70 o 
   4   7   1        2.55        5.33      2.75 o 
   5   7   1       14.58       14.18      5.55 o 
   6   7   1      115.50      100.95     18.63 o 
   7   7   1       47.26       41.08      9.38 o 
  -5   8   1       24.27       39.77     14.29 o 
  -4   8   1       20.84       22.81      5.70 o 
  -3   8   1       11.67       15.56      6.78 o 
  -2   8   1       36.12       40.87     12.67 o 
  -1   8   1       45.16       39.01      9.13 o 
   0   8   1      266.64      321.13     21.55 o 
   1   8   1       29.69       30.58      6.09 o 
   2   8   1      167.97      149.30     33.25 o 
   3   8   1       63.95       66.08     11.35 o 
   4   8   1        0.01        5.57      3.03 o 
   5   8   1       10.43        9.64      4.45 o 
 -12   0   2       18.01       26.95      8.17 o 
 -10   0   2      255.55      229.65     20.25 o 
  -8   0   2      157.60      165.19     15.75 o 
  -6   0   2      641.55      582.64     18.78 o 
  -4   0   2      223.56      188.15     10.60 o 
  -2   0   2      575.46      614.73     27.01 o 
   2   0   2        3.13        1.34      1.46 o 
   4   0   2       25.77       39.63      3.06 o 
   6   0   2     1787.73     1940.92     54.42 o 
   8   0   2     4104.36     4310.62     59.87 o 
  10   0   2      234.88      236.94     15.90 o 
  12   0   2        1.92        7.49      5.69 o 
 -12   1   2        7.45        7.16      4.49 o 
 -11   1   2       92.84       83.97     18.44 o 
 -10   1   2        8.44       13.56      4.01 o 
  -9   1   2      682.31      647.61     19.23 o 
  -8   1   2        1.70        6.34      2.82 o 
  -7   1   2      626.26      611.26     14.13 o 
  -6   1   2      194.35      205.48      3.48 o 
  -5   1   2     3733.22     3826.51     53.24 o 
  -4   1   2      856.96      905.64     15.85 o 
  -3   1   2      101.18       95.12      2.51 o 
  -2   1   2      759.30      722.33     13.64 o 
  -1   1   2      395.71      366.42      6.42 o 
   0   1   2      531.97      449.18      7.72 o 
   1   1   2      602.47      565.36     10.71 o 
   2   1   2     4022.04     3675.19     96.75 o 
   3   1   2      540.94      517.30      9.97 o 
   4   1   2      529.55      597.90     14.37 o 
   5   1   2       87.30       79.78      6.21 o 
   6   1   2        0.03        4.12      1.76 o 
   7   1   2      567.91      577.43     17.75 o 
   8   1   2      496.08      509.22     15.30 o 
   9   1   2       60.91       60.02      8.73 o 
  10   1   2        0.30        1.32      3.08 o 
  11   1   2       40.95       50.33     10.24 o 
  12   1   2       12.84       12.74      4.86 o 
 -12   2   2        2.96        3.49      4.26 o 
 -11   2   2        1.66        3.99      4.52 o 
 -10   2   2      470.30      496.56     19.14 o 
  -9   2   2      507.49      465.92     16.21 o 
  -8   2   2      104.43      113.79     11.88 o 
  -7   2   2     1023.66     1095.53     28.88 o 
  -6   2   2       14.74        8.32      2.51 o 
  -5   2   2      877.35      961.92     14.21 o 
  -3   2   2     1278.09     1226.78     10.03 o 
  -2   2   2        1.93        4.68      1.00 o 
  -1   2   2    18943.87    17861.07     53.45 o 
   0   2   2     1139.61     1082.76     12.64 o 
   1   2   2     2917.05     2636.27     40.13 o 
   2   2   2      116.44      124.08      3.23 o 
   3   2   2     1656.05     1579.89     19.87 o 
   4   2   2      628.69      730.98     17.45 o 
   5   2   2    10204.08    11082.46    361.02 o 
   6   2   2      870.20      878.17     15.91 o 
   7   2   2     1093.49     1133.42     32.58 o 
   8   2   2      737.63      713.14     19.88 o 
   9   2   2       24.12       36.23      6.59 o 
  10   2   2        2.97        9.70      5.85 o 
  11   2   2        0.69        2.10      6.20 o 
  12   2   2       26.36       16.23      6.26 o 
 -12   3   2        0.24       -1.55      4.87 o 
 -11   3   2      100.48       91.78     25.79 o 
 -10   3   2        4.04       10.73      4.05 o 
  -9   3   2       25.98       29.70      7.20 o 
  -8   3   2      128.94      152.09     10.39 o 
  -7   3   2      149.63      130.24      5.08 o 
  -6   3   2       32.23       41.74      6.54 o 
  -5   3   2      243.55      259.68      5.68 o 
  -4   3   2      284.17      222.88      9.98 o 
  -3   3   2      108.61      105.06      2.79 o 
  -2   3   2      243.99      176.00      5.32 o 
  -1   3   2     3711.31     3873.68     68.86 o 
   0   3   2     1182.65     1141.57     14.87 o 
   1   3   2      443.12      484.17     11.90 o 
   2   3   2     3370.58     3204.15     85.04 o 
   3   3   2      625.93      638.59     10.35 o 
   4   3   2       91.65       81.56      2.70 o 
   5   3   2      314.73      306.80      9.88 o 
   6   3   2       18.03       15.81      3.45 o 
   7   3   2      141.62      134.95     11.10 o 
   8   3   2     1297.84     1263.16     49.38 o 
   9   3   2       11.15        8.26      4.24 o 
  10   3   2      700.21      633.59     34.44 o 
  11   3   2      731.96      789.95     25.77 o 
 -11   4   2      120.21      100.26     35.90 o 
 -10   4   2       23.08       25.43      7.85 o 
  -9   4   2       89.18       59.82     12.30 o 
  -8   4   2      520.40      486.89     20.02 o 
  -7   4   2      609.08      587.03     17.54 o 
  -6   4   2      872.88      876.71     25.34 o 
  -5   4   2     1138.24     1226.22     26.14 o 
  -4   4   2      141.75      140.80      5.72 o 
  -3   4   2     1798.06     1912.65     30.80 o 
  -2   4   2      558.57      581.44     10.26 o 
  -1   4   2     2439.38     2557.53     35.65 o 
   0   4   2      347.38      399.30      7.42 o 
   1   4   2      799.71      828.64     12.79 o 
   2   4   2       35.91       39.78      2.50 o 
   3   4   2       19.65       19.20      3.19 o 
   4   4   2     1461.86     1475.74     25.69 o 
   5   4   2      739.86      754.71     22.15 o 
   6   4   2      180.47      194.48      8.21 o 
   7   4   2      461.42      382.78     14.40 o 
   8   4   2      125.85      107.59     20.17 o 
   9   4   2      371.82      431.52     18.30 o 
  10   4   2      183.16      158.82     12.73 o 
  11   4   2       48.00       35.52      9.01 o 
 -10   5   2       30.16       29.15      7.98 o 
  -9   5   2        8.68       14.30      6.16 o 
  -8   5   2       10.77       16.08      5.31 o 
  -7   5   2       36.37       40.35      6.77 o 
  -6   5   2     1213.39     1294.80     45.92 o 
  -5   5   2       39.73       45.01      6.98 o 
  -4   5   2      813.85      760.07     37.98 o 
  -2   5   2      608.74      609.37     15.56 o 
  -1   5   2      947.65      956.61     17.93 o 
   0   5   2      644.49      689.79     14.46 o 
   1   5   2        0.02        5.05      2.17 o 
   2   5   2      619.33      594.72     18.06 o 
   3   5   2       41.61       52.01      7.45 o 
   4   5   2      335.39      293.41      9.21 o 
   5   5   2      528.75      553.28     18.65 o 
   6   5   2       91.32      106.71     20.23 o 
   7   5   2      151.16      135.99     11.41 o 
   8   5   2        6.80        6.67      3.46 o 
   9   5   2       72.64       57.02     17.23 o 
  10   5   2       65.07       63.68     13.25 o 
  -9   6   2        6.54        7.79      7.29 o 
  -8   6   2       24.72       22.89      9.69 o 
  -7   6   2        1.00        2.35      4.00 o 
  -6   6   2       11.66       10.26      4.98 o 
  -5   6   2      200.81      183.45      9.42 o 
  -4   6   2       90.59       78.75     13.25 o 
  -3   6   2       95.33       83.58     13.50 o 
  -2   6   2      102.52      117.13      7.67 o 
  -1   6   2      130.62      138.77     28.13 o 
   0   6   2      669.15      617.12     20.09 o 
   1   6   2      148.50      126.54      9.90 o 
   2   6   2       18.12       19.94      3.45 o 
   3   6   2       42.48       48.27      7.88 o 
   4   6   2       79.52       63.05     11.06 o 
   5   6   2      617.17      610.85     20.51 o 
   6   6   2       16.27       16.25      4.97 o 
   7   6   2        8.43        4.49      4.16 o 
   8   6   2       67.31       50.39     14.05 o 
   9   6   2       56.38       53.25     18.09 o 
  -8   7   2        0.05        3.44      4.41 o 
  -7   7   2       53.80       44.72      9.85 o 
  -6   7   2       57.73       46.04     10.99 o 
  -5   7   2      176.25      195.12     14.04 o 
  -4   7   2       42.29       45.87      7.37 o 
  -3   7   2       47.26       57.13      8.61 o 
  -2   7   2       21.36       20.64      9.75 o 
  -1   7   2       43.97       37.94      7.01 o 
   0   7   2      300.45      291.45     14.50 o 
   1   7   2        4.46        9.73      2.91 o 
   2   7   2      146.81      136.39     16.50 o 
   3   7   2      106.12       94.31     14.78 o 
   4   7   2        4.74        3.70      3.16 o 
   5   7   2      160.47      136.59     27.60 o 
   6   7   2       23.06       23.91      6.22 o 
   7   7   2        2.98        3.24      3.85 o 
  -5   8   2        5.43        5.59      5.23 o 
  -4   8   2       57.29       52.34     16.08 o 
  -3   8   2       43.20       31.03      9.66 o 
  -2   8   2        0.05        2.53      5.06 o 
  -1   8   2       62.62       42.90      9.95 o 
   0   8   2      200.04      184.59     29.58 o 
   1   8   2       86.97       71.87     13.98 o 
   2   8   2      145.00      134.30     17.06 o 
   3   8   2       21.08       15.27      5.26 o 
   4   8   2      128.48       91.44     17.65 o 
   5   8   2        0.92        4.47      4.16 o 
 -11   0   3      241.33      266.53     15.33 o 
  -9   0   3     1149.36     1059.54     43.33 o 
  -7   0   3        1.11        1.98      3.26 o 
  -5   0   3       94.02      155.24      8.00 o 
  -3   0   3     8607.70     8138.41    118.34 o 
  -1   0   3       90.87       99.61      5.32 o 
   1   0   3     7348.89     6492.42    171.99 o 
   3   0   3     1263.14     1098.29      9.36 o 
   5   0   3       59.37       87.24      3.23 o 
   7   0   3       19.59       35.03      6.85 o 
   9   0   3      456.75      446.81     27.04 o 
  11   0   3      344.76      363.45     25.40 o 
 -12   1   3      244.98      265.18     15.04 o 
 -11   1   3      209.21      219.36     17.25 o 
 -10   1   3       21.31       21.49      4.54 o 
  -9   1   3      496.38      493.83     19.25 o 
  -8   1   3      698.45      722.01     22.20 o 
  -7   1   3       17.95       18.33      3.32 o 
  -6   1   3      206.87      197.87      4.00 o 
  -5   1   3        2.09        6.86      2.40 o 
  -4   1   3    10075.49     9544.42     72.90 o 
  -3   1   3     1188.13     1104.95     22.45 o 
  -2   1   3      209.43      176.91      3.67 o 
  -1   1   3      402.54      398.89      8.04 o 
   0   1   3     2263.30     2186.12     39.56 o 
   1   1   3     1681.96     1669.15     23.41 o 
   2   1   3     6297.90     5737.29     83.20 o 
   3   1   3        2.94        5.64      1.92 o 
   4   1   3     3819.41     3953.01     96.90 o 
   5   1   3      329.60      331.75      8.25 o 
   6   1   3       48.43       52.92      2.96 o 
   7   1   3      283.84      298.53     12.50 o 
   8   1   3       17.24       30.96      5.84 o 
   9   1   3      123.62      116.79     16.95 o 
  10   1   3        0.93        2.52      3.74 o 
  11   1   3        0.84        5.32      4.44 o 
  12   1   3      152.46      169.20     20.26 o 
 -12   2   3       42.21       38.07     12.60 o 
 -11   2   3        0.31        4.93      2.85 o 
 -10   2   3      114.02      143.55     11.22 o 
  -9   2   3      236.63      212.00      7.29 o 
  -8   2   3      156.89      154.44      8.21 o 
  -7   2   3      702.93      652.72     21.61 o 
  -6   2   3       11.86       17.28      4.06 o 
  -5   2   3      409.88      500.93      8.15 o 
  -4   2   3     1406.64     1659.08     26.79 o 
  -3   2   3      854.50      955.47     12.49 o 
  -2   2   3      621.24      645.52     12.19 o 
  -1   2   3     1807.62     1719.23     21.99 o 
   0   2   3      462.64      401.84      7.77 o 
   1   2   3      153.76      169.54      3.58 o 
   2   2   3      317.32      348.96      7.15 o 
   3   2   3     2597.61     2489.44     30.63 o 
   4   2   3     4909.95     5143.93    121.75 o 
   5   2   3      102.16       97.19      3.98 o 
   6   2   3      127.69      122.43      7.06 o 
   7   2   3      282.58      264.58      9.17 o 
   8   2   3      362.95      339.52     13.28 o 
   9   2   3        0.08        3.61      4.59 o 
  10   2   3       15.32       19.74      5.71 o 
  11   2   3      207.29      190.68     21.80 o 
  12   2   3      512.12      572.22     22.47 o 
 -12   3   3      108.78      100.71     34.11 o 
 -11   3   3       20.86       25.63     14.85 o 
 -10   3   3        2.21        1.23      3.53 o 
  -9   3   3      699.79      680.84     27.11 o 
  -8   3   3      224.96      207.12     16.34 o 
  -7   3   3      323.23      336.61     10.03 o 
  -6   3   3       65.41       66.68      6.14 o 
  -5   3   3      176.95      180.02      4.86 o 
  -4   3   3     2516.89     2747.86     38.54 o 
  -3   3   3      291.57      277.11      7.35 o 
  -2   3   3       37.64       31.81      4.45 o 
  -1   3   3      159.81      182.54      8.06 o 
   0   3   3       31.13       22.19      2.92 o 
   1   3   3     1174.97     1263.23     16.44 o 
   2   3   3        0.27        3.58      1.66 o 
   3   3   3      116.59       96.86      2.41 o 
   4   3   3      115.62      120.88      3.05 o 
   5   3   3      626.04      568.06     10.57 o 
   6   3   3        1.36        5.57      2.50 o 
   7   3   3      816.46      878.04     24.90 o 
   8   3   3      106.95      112.52     10.88 o 
   9   3   3      118.96      132.42     11.36 o 
  10   3   3       27.01       17.18      7.25 o 
  11   3   3        0.25        3.90      4.28 o 
 -11   4   3        1.17        5.11      4.19 o 
 -10   4   3        9.27        4.35      4.15 o 
  -9   4   3        0.01        2.10      3.11 o 
  -8   4   3        2.25        5.59      3.62 o 
  -7   4   3        9.04        4.78      2.38 o 
  -6   4   3      132.01      137.60      6.56 o 
  -5   4   3      351.49      351.87      9.18 o 
  -4   4   3        9.12       22.50      3.43 o 
  -3   4   3      311.05      315.14     14.26 o 
  -2   4   3      125.24      117.72      3.71 o 
  -1   4   3     1209.34     1340.97     22.28 o 
   0   4   3      223.52      206.48      3.58 o 
   1   4   3        1.20        6.50      1.73 o 
   2   4   3     1064.34     1109.24     19.79 o 
   3   4   3      688.14      708.58     15.69 o 
   4   4   3       38.97       28.24      5.52 o 
   5   4   3      369.97      359.47     13.05 o 
   6   4   3      149.07      157.54     12.77 o 
   7   4   3      141.80      109.72     16.79 o 
   8   4   3      515.34      524.94     19.25 o 
   9   4   3       58.74       58.39     11.95 o 
  10   4   3       62.42       55.71     12.60 o 
  11   4   3        0.00       10.44      5.67 o 
 -10   5   3      115.62      117.28     22.64 o 
  -9   5   3       17.25       10.10      5.65 o 
  -8   5   3      367.51      355.18     19.98 o 
  -7   5   3      329.67      318.80     13.54 o 
  -6   5   3      684.10      640.90     28.31 o 
  -5   5   3     1322.65     1360.56     36.45 o 
  -4   5   3      423.41      385.06     16.25 o 
  -3   5   3      154.29      143.74      6.69 o 
  -2   5   3      599.01      612.62     18.35 o 
  -1   5   3       11.15       13.08      2.45 o 
   0   5   3      431.67      427.11     10.64 o 
   1   5   3     1971.25     2078.39     52.46 o 
   2   5   3     1619.84     1614.62     36.96 o 
   3   5   3     1074.43     1102.39     31.74 o 
   4   5   3        1.41       -0.38      2.36 o 
   5   5   3       38.30       29.29      7.70 o 
   6   5   3      341.59      355.46     12.78 o 
   7   5   3        8.99        7.59      4.23 o 
   8   5   3       10.20       14.81      5.11 o 
   9   5   3        1.58        5.30      3.25 o 
  10   5   3       13.54       12.28      5.07 o 
  -9   6   3      297.33      297.12     39.61 o 
  -8   6   3       13.96       11.22      4.90 o 
  -7   6   3      227.13      225.20     16.22 o 
  -6   6   3      193.48      188.82     20.09 o 
  -5   6   3      156.32      146.32     13.37 o 
  -4   6   3       95.63      110.45      6.03 o 
  -3   6   3       12.80       11.13      3.09 o 
  -2   6   3      548.49      604.42     16.98 o 
  -1   6   3      306.31      303.11     11.38 o 
   0   6   3      348.80      340.98     10.82 o 
   1   6   3      455.42      490.25     16.38 o 
   2   6   3       26.70       21.54      4.96 o 
   3   6   3        0.87        5.37      3.05 o 
   4   6   3      200.94      173.54      7.24 o 
   5   6   3       63.78      108.06     31.35 o 
   6   6   3       98.44       82.17     16.40 o 
   7   6   3        0.96        0.37      4.27 o 
   8   6   3        0.52        4.31      3.16 o 
   9   6   3        0.75        1.20      4.96 o 
  -8   7   3        9.58       10.32      6.37 o 
  -7   7   3       38.02       43.13     10.77 o 
  -6   7   3       11.77        8.33      5.14 o 
  -5   7   3        8.94        6.42      3.15 o 
  -4   7   3      154.02      103.66     17.08 o 
  -3   7   3      145.85      135.42     24.78 o 
  -2   7   3       80.46       68.26     13.04 o 
  -1   7   3        0.04        5.85      3.60 o 
   0   7   3       49.13       57.85     11.69 o 
   1   7   3      128.99      114.52      9.23 o 
   2   7   3        1.84        2.26      3.43 o 
   3   7   3       58.90       59.49     10.33 o 
   4   7   3      264.04      296.84     19.60 o 
   5   7   3       12.60        8.00      5.15 o 
   6   7   3      262.86      295.54     16.19 o 
   7   7   3       17.93       13.17      4.82 o 
  -5   8   3       27.09       14.80      9.51 o 
  -4   8   3       18.52       16.47      5.57 o 
  -3   8   3       72.36       54.69     33.02 o 
  -2   8   3      167.65      141.16     38.65 o 
  -1   8   3       43.07       38.37     10.24 o 
   0   8   3      182.38      193.85     22.57 o 
   1   8   3      113.76      106.50     23.25 o 
   2   8   3      254.21      222.98     21.24 o 
   3   8   3       48.42       46.73     11.06 o 
   4   8   3      410.51      498.96     52.22 o 
   5   8   3        1.55        1.71      4.15 o 
 -12   0   4      161.29      168.35     13.52 o 
 -10   0   4      684.92      654.12     32.73 o 
  -8   0   4      814.06      826.72     34.32 o 
  -6   0   4      279.75      273.97      9.70 o 
  -4   0   4     2747.06     2972.42     87.06 o 
   0   0   4      452.42      479.30     21.26 o 
   2   0   4     4239.91     4283.67     77.70 o 
   4   0   4     3650.62     3616.91     61.42 o 
   6   0   4      762.24      742.05     22.98 o 
   8   0   4       25.10       22.56      6.13 o 
  10   0   4       13.06       18.53      6.23 o 
  12   0   4      130.88      112.79     49.52 o 
 -12   1   4        1.10        0.22      3.30 o 
 -11   1   4      175.11      191.79     15.90 o 
 -10   1   4        1.46        5.80      2.72 o 
  -9   1   4       73.96       85.98     13.41 o 
  -8   1   4     1130.43     1152.93     33.86 o 
  -7   1   4      318.57      339.78     13.69 o 
  -6   1   4     1129.77     1187.19     21.06 o 
  -5   1   4     2647.12     2930.40     35.88 o 
  -4   1   4     2080.43     2132.71     15.40 o 
  -3   1   4      491.21      529.46      9.56 o 
  -2   1   4     8046.90     7421.30     66.94 o 
  -1   1   4     4087.54     3706.02     18.62 o 
   1   1   4     5722.68     5031.68     74.36 o 
   2   1   4       29.70       24.04      3.53 o 
   3   1   4     1380.56     1419.31     10.42 o 
   4   1   4      673.82      848.34     38.30 o 
   5   1   4        9.60        7.54      3.32 o 
   6   1   4       88.16       85.78      3.82 o 
   7   1   4     1513.07     1492.54     41.33 o 
   8   1   4       10.02        4.82      4.94 o 
   9   1   4      129.53      123.50      6.67 o 
  10   1   4        3.68        3.53      4.19 o 
  11   1   4        8.19        1.73      5.02 o 
  12   1   4        0.21        5.79      4.80 o 
 -12   2   4      128.53      137.71     19.07 o 
 -11   2   4       37.64       46.45      9.22 o 
 -10   2   4      169.48      165.77      9.11 o 
  -9   2   4       87.90       82.93     13.72 o 
  -8   2   4      512.14      460.79     15.22 o 
  -7   2   4      181.03      168.72      7.60 o 
  -6   2   4      746.01      736.53     13.94 o 
  -5   2   4      142.26      117.31      2.91 o 
  -4   2   4      731.10      723.49     17.07 o 
  -3   2   4      205.73      183.94      4.08 o 
  -2   2   4     2872.31     2724.70     18.71 o 
  -1   2   4        0.10        2.38      0.84 o 
   0   2   4     4088.12     3888.15     20.49 o 
   1   2   4      118.78      116.77      3.54 o 
   2   2   4     2812.35     2670.96     39.53 o 
   3   2   4     4967.29     5003.99     60.47 o 
   4   2   4     3890.23     3566.56     49.01 o 
   5   2   4     2312.19     2372.41     37.05 o 
   6   2   4      407.17      432.92     11.97 o 
   7   2   4      208.31      214.44      8.61 o 
   8   2   4       36.18       32.48      6.60 o 
   9   2   4      681.61      743.15     32.38 o 
  10   2   4       83.91       78.02     14.45 o 
  11   2   4      336.77      399.20     29.52 o 
  12   2   4        5.05        2.00      5.66 o 
 -12   3   4       15.98       14.54      7.96 o 
 -11   3   4        5.02        9.71      4.54 o 
 -10   3   4      202.57      186.07     12.26 o 
  -9   3   4       25.59       33.73      6.41 o 
  -8   3   4      413.24      412.43     15.02 o 
  -7   3   4      614.05      613.25     16.55 o 
  -6   3   4      805.49      787.01     20.91 o 
  -5   3   4      438.65      416.84      8.16 o 
  -4   3   4      814.20      789.68     13.71 o 
  -3   3   4      402.99      402.90     10.37 o 
  -2   3   4       49.07       40.81      2.81 o 
  -1   3   4     2390.04     2339.82     49.15 o 
   0   3   4       35.08       34.24      2.24 o 
   1   3   4      961.05      946.36     15.86 o 
   2   3   4      292.43      331.29      8.92 o 
   3   3   4      339.22      352.92      7.93 o 
   4   3   4       13.33       12.96      1.94 o 
   5   3   4        1.43        4.03      2.13 o 
   6   3   4       29.32       44.19      8.20 o 
   7   3   4       48.37       51.67     10.24 o 
   8   3   4      150.14      137.06     11.69 o 
   9   3   4       84.03       78.08     11.12 o 
  10   3   4        8.08       13.29      4.66 o 
  11   3   4      130.32      120.37     28.35 o 
 -11   4   4      324.44      322.38     36.01 o 
 -10   4   4        0.58        3.88      3.95 o 
  -9   4   4        0.41        5.09      6.60 o 
  -8   4   4       77.51       72.98     14.97 o 
  -7   4   4       11.62       10.43      3.25 o 
  -6   4   4       55.90       57.67      5.40 o 
  -5   4   4        0.12        0.28      2.15 o 
  -4   4   4      194.80      235.46      8.26 o 
  -3   4   4      487.23      496.86     14.87 o 
  -2   4   4      623.66      613.30     10.97 o 
  -1   4   4       71.86       67.82      5.05 o 
   0   4   4      105.87       97.11      2.59 o 
   1   4   4       87.33      102.23      2.95 o 
   2   4   4      385.56      412.16      9.54 o 
   3   4   4      120.14      111.64      8.07 o 
   4   4   4      117.42      123.26      6.56 o 
   5   4   4      250.44      257.07      8.14 o 
   6   4   4       13.52       16.83      3.59 o 
   7   4   4      228.77      208.78      8.45 o 
   8   4   4        0.24        2.64      5.88 o 
   9   4   4       52.87       29.69      9.15 o 
  10   4   4       10.11        3.76      4.20 o 
  11   4   4       74.07       50.79     16.30 o 
 -10   5   4       19.99       12.63      5.01 o 
  -9   5   4       46.91       49.21     11.02 o 
  -8   5   4      867.58      874.83     39.91 o 
  -7   5   4      282.12      240.83     10.09 o 
  -6   5   4        3.46        8.30      2.11 o 
  -5   5   4      170.98      147.36      7.27 o 
  -4   5   4        0.05        1.57      2.05 o 
  -3   5   4      157.37      160.85      8.13 o 
  -2   5   4       99.07      108.21      6.53 o 
  -1   5   4     1168.36     1254.57     32.50 o 
   0   5   4       43.63       60.49      5.16 o 
   1   5   4      559.82      562.78     20.12 o 
   2   5   4      158.99      177.35     10.57 o 
   3   5   4       78.86       80.95     13.36 o 
   4   5   4      229.41      228.69      6.86 o 
   5   5   4      384.87      419.59     12.21 o 
   6   5   4        3.13        3.94      3.80 o 
   7   5   4       24.44       29.63      5.21 o 
   8   5   4        2.82        9.70      4.99 o 
   9   5   4        0.51        6.09      3.96 o 
  10   5   4       18.35       10.99      5.42 o 
  -9   6   4      112.74      117.04     33.65 o 
  -8   6   4       15.37       13.01      6.23 o 
  -7   6   4      194.72      233.56     28.25 o 
  -6   6   4       29.73       23.24      7.40 o 
  -5   6   4       31.86       34.85      6.40 o 
  -4   6   4       96.65       81.37     10.97 o 
  -3   6   4        0.00        2.31      2.82 o 
  -2   6   4       76.60       98.39      6.90 o 
  -1   6   4      993.31     1054.29     25.74 o 
   0   6   4      818.86      882.50     22.58 o 
   1   6   4        1.35        3.84      2.00 o 
   2   6   4      243.63      257.39      8.42 o 
   3   6   4       25.16       15.49      3.88 o 
   4   6   4      130.74      133.51     18.98 o 
   5   6   4       53.19       56.38     10.57 o 
   6   6   4      289.44      291.16     12.94 o 
   7   6   4        0.14        6.43      4.59 o 
   8   6   4        3.87        8.86      4.40 o 
   9   6   4       48.60       36.82     13.18 o 
  -8   7   4        8.89       10.89      6.88 o 
  -7   7   4        1.03        3.32      3.65 o 
  -6   7   4        1.37        2.23      2.60 o 
  -5   7   4      170.79      186.04     17.93 o 
  -4   7   4      246.26      248.39     14.50 o 
  -3   7   4       56.65       42.27     10.98 o 
  -2   7   4      264.31      239.70     17.06 o 
  -1   7   4      170.42      103.13     34.59 o 
   0   7   4      274.60      320.31     11.58 o 
   1   7   4      271.20      311.80     16.05 o 
   2   7   4      156.40      160.84     16.50 o 
   3   7   4      557.15      597.06     59.76 o 
   4   7   4      218.90      229.27     17.39 o 
   5   7   4       36.20       48.02     10.47 o 
   6   7   4       34.18       26.37      6.56 o 
   7   7   4       64.97       50.85     12.86 o 
  -5   8   4       53.40       55.88     20.32 o 
  -4   8   4      132.00      117.63     44.17 o 
  -3   8   4        0.26       -0.38      4.35 o 
  -2   8   4       42.08       32.87     17.23 o 
  -1   8   4       24.58       29.65      5.84 o 
   0   8   4       15.35       13.56      5.54 o 
   1   8   4        0.13        3.11      4.63 o 
   2   8   4       33.36       32.31      8.53 o 
   3   8   4        0.16        5.71      3.35 o 
   4   8   4       17.01       11.66      4.43 o 
   5   8   4       15.95       19.39      7.03 o 
 -13   0   5       23.02       24.95     10.98 o 
 -11   0   5      137.09      172.04     18.13 o 
  -9   0   5     1986.13     2112.63     77.98 o 
  -7   0   5      785.77      887.25     26.02 o 
  -5   0   5     5465.94     4933.25     98.43 o 
  -3   0   5     2614.19     2167.41     21.21 o 
  -1   0   5     7511.03     7454.19    491.67 o 
   3   0   5      941.84      710.26     18.31 o 
   5   0   5      215.60      256.53      8.40 o 
   7   0   5       56.77       51.84     11.64 o 
   9   0   5      881.10      993.98     46.81 o 
  11   0   5        9.96       13.00      4.82 o 
 -12   1   5       79.58       53.62     16.56 o 
 -11   1   5      386.45      366.79     18.01 o 
 -10   1   5       63.87       54.88     10.53 o 
  -9   1   5        0.58        6.41      4.14 o 
  -8   1   5     1607.97     1621.04     46.39 o 
  -7   1   5      108.46      136.74      8.96 o 
  -6   1   5       12.95       12.68      1.98 o 
  -5   1   5     4075.09     4157.28     52.60 o 
  -4   1   5      879.16      981.55     12.77 o 
  -3   1   5        2.53        5.47      1.28 o 
  -2   1   5      173.39      176.66      5.90 o 
  -1   1   5      107.92      108.05      4.00 o 
   0   1   5     4338.95     4021.36     21.63 o 
   1   1   5     2827.86     2788.63     47.36 o 
   2   1   5      848.26      808.34     14.18 o 
   3   1   5      554.92      521.42      9.49 o 
   4   1   5      681.57      625.79     17.60 o 
   5   1   5      489.23      548.50      9.09 o 
   6   1   5      172.02      151.18      6.92 o 
   7   1   5      369.57      359.09      8.39 o 
   8   1   5      502.56      467.95     14.46 o 
   9   1   5      188.26      174.08     13.92 o 
  10   1   5        1.41        1.21      4.45 o 
  11   1   5       91.43      105.99     25.77 o 
  12   1   5        3.01        5.79      6.19 o 
 -12   2   5        5.28        6.00      4.31 o 
 -11   2   5       22.07       18.41      6.59 o 
 -10   2   5       21.74       12.82      4.50 o 
  -9   2   5      285.64      246.26      8.84 o 
  -8   2   5      291.88      288.11      9.88 o 
  -7   2   5        1.25        3.62      1.90 o 
  -6   2   5      381.06      403.77      9.13 o 
  -5   2   5        3.29        9.48      1.97 o 
  -4   2   5       36.84       50.01      2.92 o 
  -3   2   5      290.64      274.52      7.80 o 
  -2   2   5     2936.79     2892.84     60.59 o 
  -1   2   5     3707.53     3543.43     49.16 o 
   0   2   5      147.12      136.66      4.35 o 
   1   2   5     2051.04     2002.96     42.53 o 
   2   2   5      655.81      588.18     12.03 o 
   3   2   5     2557.50     2680.37     48.48 o 
   4   2   5      548.97      510.65      8.52 o 
   5   2   5       76.29      100.22      3.41 o 
   6   2   5     1813.92     1907.93     32.59 o 
   7   2   5      544.43      559.30     20.06 o 
   8   2   5      411.12      389.38     19.67 o 
   9   2   5      100.52       77.43     13.76 o 
  10   2   5        2.61        4.93      3.90 o 
  11   2   5       36.72       27.20      8.64 o 
  12   2   5       24.02       26.31     12.96 o 
 -12   3   5       11.52       16.33      8.11 o 
 -11   3   5        2.55        2.54      4.15 o 
 -10   3   5       49.46       34.84      9.19 o 
  -9   3   5       36.94       36.72      5.78 o 
  -8   3   5       63.10       77.32     11.12 o 
  -7   3   5      546.84      556.04     15.22 o 
  -6   3   5       19.19       19.47      3.66 o 
  -5   3   5     1324.99     1360.52     22.47 o 
  -4   3   5     1353.88     1444.91     21.77 o 
  -3   3   5       48.20       77.65      3.77 o 
  -2   3   5      747.79      739.79     21.59 o 
  -1   3   5      661.56      653.25     17.63 o 
   0   3   5     6653.24     6541.01     58.37 o 
   1   3   5     4690.47     4661.89     80.07 o 
   2   3   5     1670.91     1674.75     23.99 o 
   3   3   5     1863.88     1883.94     37.46 o 
   4   3   5      228.53      220.02      6.22 o 
   5   3   5       39.33       48.23      4.83 o 
   6   3   5      998.67      984.37     28.41 o 
   7   3   5       83.05       62.06     12.02 o 
   8   3   5       89.85       77.18     18.15 o 
   9   3   5      402.33      333.99     18.41 o 
  10   3   5      347.79      347.08     22.99 o 
  11   3   5        4.89        4.41      4.43 o 
 -11   4   5       10.20       10.03      6.44 o 
 -10   4   5        4.78        4.08      3.41 o 
  -9   4   5      188.67      199.25     40.43 o 
  -8   4   5        7.50       19.83      3.88 o 
  -7   4   5      391.45      379.88     10.61 o 
  -6   4   5      126.51      120.60      4.89 o 
  -5   4   5      356.87      362.27      9.17 o 
  -4   4   5     2407.47     2531.96     17.89 o 
  -3   4   5        2.89        3.53      1.77 o 
  -2   4   5      964.36      966.97     19.02 o 
  -1   4   5       77.51       63.62      4.48 o 
   0   4   5        0.22        2.92      1.56 o 
   1   4   5       59.49       56.83      2.84 o 
   2   4   5      272.58      309.78      8.22 o 
   3   4   5     1313.96     1281.13     27.45 o 
   4   4   5      488.47      463.66     13.93 o 
   5   4   5      205.25      181.64      8.20 o 
   6   4   5       58.71       64.50     10.54 o 
   7   4   5       46.41       45.20      7.46 o 
   8   4   5      874.94      883.81     37.63 o 
   9   4   5        3.83        5.80      3.61 o 
  10   4   5       80.43       77.17     20.58 o 
 -10   5   5       30.33       38.27     12.04 o 
  -9   5   5       67.53       66.55     21.25 o 
  -8   5   5       80.23       75.11     15.03 o 
  -7   5   5       70.89       71.98     15.02 o 
  -6   5   5      229.51      258.81      8.85 o 
  -5   5   5      687.74      691.09     19.42 o 
  -4   5   5      830.03      875.48     20.08 o 
  -3   5   5      112.73      137.31     10.04 o 
  -2   5   5       19.09       23.47      3.15 o 
  -1   5   5       99.89       99.81      5.54 o 
   0   5   5       11.24       10.72      2.93 o 
   1   5   5     1335.32     1408.79     38.34 o 
   2   5   5       41.47       46.11      7.27 o 
   3   5   5     2122.41     2242.87     55.86 o 
   4   5   5      140.65      128.86      8.84 o 
   5   5   5        3.23        1.24      2.83 o 
   6   5   5        0.20        1.18      2.61 o 
   7   5   5       54.60       43.68      7.43 o 
   8   5   5      174.76      194.51     12.68 o 
   9   5   5      128.89       76.22     20.57 o 
  10   5   5       61.79       49.45     15.83 o 
  -9   6   5       26.06       41.00     13.08 o 
  -8   6   5        6.71        7.41      3.51 o 
  -7   6   5       91.39       91.15     19.05 o 
  -6   6   5       97.52      121.16     12.84 o 
  -5   6   5       67.54       79.85     16.32 o 
  -4   6   5      618.15      661.31     22.20 o 
  -3   6   5       59.62       87.82      8.52 o 
  -2   6   5      278.06      275.22      8.96 o 
  -1   6   5       90.17       76.26      9.77 o 
   0   6   5       18.69       12.54      3.83 o 
   1   6   5       38.49       29.93      5.79 o 
   2   6   5      182.62      155.10      7.08 o 
   3   6   5      152.74      163.42     14.42 o 
   4   6   5      110.62      120.65     16.95 o 
   5   6   5      202.38      198.19     16.41 o 
   6   6   5      357.60      407.72     14.76 o 
   7   6   5      104.18       96.10     21.42 o 
   8   6   5        5.25        2.75      3.75 o 
   9   6   5      159.48      117.68     38.21 o 
  -8   7   5       88.32       87.63     30.78 o 
  -7   7   5       27.02       27.52      8.64 o 
  -6   7   5       59.36       41.31     12.13 o 
  -5   7   5      117.86      119.75     27.68 o 
  -4   7   5        0.08       18.13     28.14 o 
  -3   7   5     1005.43     1015.12     44.36 o 
  -2   7   5        9.75       12.37      4.33 o 
  -1   7   5       29.87       29.77      7.20 o 
   0   7   5       11.08       14.97      5.59 o 
   1   7   5      281.62      291.29     15.40 o 
   2   7   5        0.09        3.38      2.58 o 
   3   7   5      225.10      236.21     13.16 o 
   4   7   5        5.57        2.27      3.02 o 
   5   7   5       19.05       19.69      5.59 o 
   6   7   5       77.22       63.30     14.92 o 
   7   7   5       17.61       13.28      6.38 o 
  -5   8   5        6.38        3.08      8.00 o 
  -4   8   5        7.08       14.67     11.76 o 
  -3   8   5        0.03        7.23      4.57 o 
  -2   8   5       53.57       68.12     28.47 o 
  -1   8   5        8.69       12.65      4.80 o 
   0   8   5      144.03      115.24     18.51 o 
   1   8   5       73.93       53.55     11.38 o 
   2   8   5      160.82      159.86     28.21 o 
   3   8   5        0.04        2.81      2.66 o 
   4   8   5        5.02        8.42      4.34 o 
   5   8   5        0.00        4.11      5.59 o 
 -12   0   6      168.92      207.92     15.62 o 
 -10   0   6      149.92      145.52     10.83 o 
  -8   0   6     1113.37     1199.87     48.08 o 
  -6   0   6      815.03      794.85     17.30 o 
  -4   0   6     3236.11     3488.92    204.21 o 
  -2   0   6       46.32       48.19      1.63 o 
   0   0   6      605.02      671.61     26.58 o 
   2   0   6      167.70      151.25      4.80 o 
   4   0   6      403.99      440.25     19.53 o 
   6   0   6     1002.48     1094.73     26.96 o 
   8   0   6     6594.83     6798.53     85.14 o 
  10   0   6      215.36      245.24     14.76 o 
  12   0   6        2.30        6.33     16.47 o 
 -12   1   6       10.57       11.19      5.23 o 
 -11   1   6       88.31       77.62     19.13 o 
 -10   1   6       18.82       19.31      4.25 o 
  -9   1   6      626.90      606.67     17.88 o 
  -8   1   6      255.15      258.30     10.10 o 
  -7   1   6      148.54      160.00      8.57 o 
  -6   1   6        3.51        5.64      1.30 o 
  -5   1   6       30.77       26.45      3.43 o 
  -4   1   6      924.42      950.82     12.55 o 
  -3   1   6     5574.06     5235.73     45.99 o 
  -2   1   6     1735.50     1733.65     27.28 o 
  -1   1   6    14195.20    13129.23     80.74 o 
   1   1   6      475.76      523.76      9.45 o 
   2   1   6      467.60      484.91      8.96 o 
   3   1   6       17.54       17.16      2.41 o 
   5   1   6      432.85      433.87      7.88 o 
   6   1   6      626.79      663.99     15.32 o 
   7   1   6       17.02       14.35      4.32 o 
   8   1   6      386.96      381.66     14.12 o 
   9   1   6       41.75       46.70     10.33 o 
  10   1   6      113.21      119.10     16.79 o 
  11   1   6       25.51       32.92      8.26 o 
  12   1   6       54.95       53.58     14.69 o 
 -12   2   6      153.88      164.27     17.28 o 
 -11   2   6       18.50       17.71      6.35 o 
 -10   2   6       10.20       20.60      8.34 o 
  -9   2   6        3.17        3.69      2.61 o 
  -8   2   6      199.90      182.81      6.69 o 
  -7   2   6      140.08      158.08      8.10 o 
  -6   2   6      987.28      974.22     23.38 o 
  -5   2   6      207.41      198.80      3.84 o 
  -4   2   6      161.59      140.01      4.63 o 
  -3   2   6     6090.04     5892.39     85.83 o 
  -2   2   6      809.10      948.85     31.71 o 
  -1   2   6     1823.85     1757.95     25.50 o 
   0   2   6      257.50      267.58      5.57 o 
   1   2   6     1217.37     1213.83     26.41 o 
   2   2   6      272.87      322.65      9.96 o 
   3   2   6       27.46       15.38      1.11 o 
   4   2   6      157.75      147.24      2.90 o 
   5   2   6        1.79        2.00      1.33 o 
   6   2   6        0.45        3.96      2.02 o 
   7   2   6       40.89       45.22      8.92 o 
   8   2   6      142.76      153.44     11.03 o 
   9   2   6        1.52        1.09      4.87 o 
  10   2   6        0.06        7.22      4.16 o 
  11   2   6       80.50       86.26     21.16 o 
 -12   3   6       79.56       79.73     29.02 o 
 -11   3   6       11.53        6.44      6.93 o 
 -10   3   6        0.01        6.26      2.93 o 
  -9   3   6       84.83       67.60     14.32 o 
  -8   3   6       43.80       40.93      7.53 o 
  -7   3   6      151.82      132.77      6.17 o 
  -6   3   6       55.43       58.89      6.21 o 
  -5   3   6      242.01      266.90      8.82 o 
  -4   3   6       30.17       50.74      4.40 o 
  -3   3   6       66.21       87.42      2.84 o 
  -2   3   6     2973.86     3069.26     40.70 o 
  -1   3   6      897.37      876.10      8.08 o 
   0   3   6     1515.28     1394.52     21.63 o 
   1   3   6     3984.21     4039.14     69.37 o 
   2   3   6     1667.38     1635.15     27.26 o 
   3   3   6     1905.34     2106.89     33.13 o 
   4   3   6      539.43      544.81     13.64 o 
   5   3   6      409.03      448.36      9.56 o 
   6   3   6      614.02      604.86     19.01 o 
   7   3   6        0.01        4.31      2.95 o 
   8   3   6      145.40      138.58      9.20 o 
   9   3   6       24.37       24.48      6.92 o 
  10   3   6        0.01        2.41      4.23 o 
  11   3   6        6.20        9.85      5.27 o 
 -11   4   6        6.96        6.26      5.25 o 
 -10   4   6       17.84       17.66      6.58 o 
  -9   4   6       72.81       95.77     18.76 o 
  -8   4   6       17.58       21.98      4.83 o 
  -7   4   6       24.45       22.34      5.91 o 
  -6   4   6      391.54      401.57     11.11 o 
  -5   4   6      181.37      208.58      7.25 o 
  -4   4   6        8.75        9.04      2.11 o 
  -3   4   6       18.93       23.56      3.46 o 
  -2   4   6       98.57       88.72      3.68 o 
  -1   4   6      616.82      687.32     12.61 o 
   0   4   6      168.67      179.15      3.82 o 
   1   4   6        4.85       16.27      3.43 o 
   2   4   6      272.97      318.45      8.43 o 
   3   4   6      838.22      866.47     16.68 o 
   4   4   6       58.94       68.89     10.68 o 
   5   4   6     1415.76     1496.24     42.46 o 
   6   4   6       64.85       75.72     13.18 o 
   7   4   6       22.80       19.43      4.57 o 
   8   4   6        0.02        1.98      5.54 o 
   9   4   6       34.24       27.95      6.91 o 
  10   4   6       55.95       55.95     15.71 o 
 -10   5   6       34.49       36.89      9.14 o 
  -9   5   6      101.89      122.63     23.17 o 
  -8   5   6      408.43      388.07     29.82 o 
  -7   5   6      212.40      214.95     11.88 o 
  -6   5   6      426.35      440.63     19.89 o 
  -5   5   6     1655.12     1746.00     37.86 o 
  -4   5   6       39.89       29.66      5.13 o 
  -3   5   6      514.74      509.85     14.39 o 
  -2   5   6      144.89      154.50      6.05 o 
  -1   5   6       23.17       12.16      2.38 o 
   0   5   6      730.47      882.82     24.14 o 
   1   5   6       51.17       54.39      6.96 o 
   2   5   6      314.31      327.51      8.08 o 
   3   5   6      162.30      124.84     15.41 o 
   4   5   6      125.16      120.48      7.97 o 
   5   5   6       83.07       81.53     11.67 o 
   6   5   6      153.37      128.70     10.73 o 
   7   5   6       26.28       26.06      6.29 o 
   8   5   6       28.86       32.86      7.76 o 
   9   5   6        1.18        4.40      3.54 o 
  -9   6   6       55.59       64.48     14.41 o 
  -8   6   6      136.93      114.14     24.02 o 
  -7   6   6        1.97        7.05      4.47 o 
  -6   6   6      212.85      229.06     11.97 o 
  -5   6   6       50.78       49.45      7.38 o 
  -4   6   6      413.44      484.81     20.13 o 
  -3   6   6      480.09      527.36     16.48 o 
  -2   6   6      691.75      717.45     18.74 o 
  -1   6   6      396.78      379.24     11.39 o 
   0   6   6       24.43       23.17      3.76 o 
   1   6   6       11.55        8.55      3.00 o 
   2   6   6      171.29      140.22      7.34 o 
   3   6   6        6.12       11.31      2.86 o 
   4   6   6       21.92       30.53      4.79 o 
   5   6   6       50.74       31.44      8.57 o 
   6   6   6        1.55        3.28      2.85 o 
   7   6   6        6.29       10.94      4.46 o 
   8   6   6        8.05        7.40      4.95 o 
  -8   7   6       13.94       11.14      6.23 o 
  -7   7   6       12.79        7.09      3.71 o 
  -6   7   6        0.86        6.68      4.41 o 
  -5   7   6       52.97       73.07     18.00 o 
  -4   7   6       67.09       65.70     16.84 o 
  -3   7   6      306.88      375.12     17.05 o 
  -2   7   6       24.72       16.23      5.69 o 
  -1   7   6       16.78       12.12      3.24 o 
   0   7   6       63.11       56.93      9.27 o 
   1   7   6        7.37        6.63      5.62 o 
   2   7   6       92.12       78.45     12.74 o 
   3   7   6       12.91       15.76      4.16 o 
   4   7   6      456.64      454.64     23.24 o 
   5   7   6       29.62       25.60      7.79 o 
   6   7   6      267.42      294.91     26.63 o 
   7   7   6       51.74       55.77     13.22 o 
  -5   8   6       14.23       13.81      8.29 o 
  -4   8   6       31.90       21.08     12.80 o 
  -3   8   6        7.03        1.47      4.48 o 
  -2   8   6       56.07       41.38     21.44 o 
  -1   8   6        6.63       11.30      5.08 o 
   0   8   6       29.28       23.19      8.88 o 
   1   8   6       31.19       33.10      9.10 o 
   2   8   6      186.98      163.87     16.13 o 
   3   8   6      220.33      231.07     16.42 o 
   4   8   6        7.87       13.93      5.27 o 
 -11   0   7       54.45       47.71     11.17 o 
  -9   0   7      222.20      225.23      9.37 o 
  -7   0   7      700.73      751.73     22.49 o 
  -5   0   7      679.76      603.12     20.33 o 
  -3   0   7     5078.63     4704.78    175.40 o 
  -1   0   7     1893.93     2025.11     40.83 o 
   1   0   7     1037.08     1001.05     34.59 o 
   3   0   7     1574.00     1504.01     37.04 o 
   5   0   7        0.55        2.21      2.68 o 
   7   0   7       65.49       88.50     10.40 o 
   9   0   7       32.30       28.57      6.01 o 
  11   0   7      245.25      243.63     25.90 o 
 -12   1   7        4.85        2.95      3.25 o 
 -11   1   7        7.88        8.89      4.72 o 
 -10   1   7      113.64      121.39     22.59 o 
  -9   1   7       50.64       46.00      8.73 o 
  -8   1   7      958.22      970.21     29.13 o 
  -7   1   7       61.81       55.97     11.58 o 
  -6   1   7     2364.03     2321.09     39.90 o 
  -5   1   7       39.98       59.83      2.15 o 
  -4   1   7      510.97      485.38     11.70 o 
  -3   1   7      130.66      119.46      3.12 o 
  -2   1   7        3.45       18.39      1.82 o 
  -1   1   7     1247.33     1236.77     10.09 o 
   0   1   7     7380.82     6766.38     53.58 o 
   1   1   7       62.75       70.85      3.01 o 
   2   1   7       20.40       12.59      1.30 o 
   3   1   7     1272.41     1218.57     15.84 o 
   4   1   7        0.28        5.07      1.95 o 
   5   1   7      814.42      754.67     14.29 o 
   6   1   7      462.06      460.42      9.85 o 
   7   1   7      573.06      606.37     18.85 o 
   8   1   7     1286.01     1213.01     34.17 o 
   9   1   7       14.33       15.63      4.18 o 
  10   1   7       21.69       22.08      8.23 o 
  11   1   7       86.45       74.89     16.62 o 
  12   1   7        0.89       -4.60      7.39 o 
 -12   2   7       75.62       99.70     19.01 o 
 -11   2   7       16.31       14.33      5.47 o 
 -10   2   7      127.72      123.57     24.63 o 
  -9   2   7      718.68      680.36     26.58 o 
  -8   2   7       84.44       88.34      7.55 o 
  -7   2   7       67.23       81.30      7.84 o 
  -6   2   7     1818.32     1843.15     31.12 o 
  -5   2   7      259.69      281.96      6.38 o 
  -4   2   7     6505.60     6583.08    163.47 o 
  -3   2   7      325.25      327.58      8.33 o 
  -2   2   7     2011.03     1947.63     12.01 o 
  -1   2   7       18.88       19.20      2.21 o 
   0   2   7      402.00      341.13      6.83 o 
   1   2   7      520.76      545.03     10.30 o 
   2   2   7       48.96       64.21      4.59 o 
   3   2   7     1915.86     2024.62     25.64 o 
   4   2   7       20.35       22.28      1.90 o 
   5   2   7      934.79      904.09     21.94 o 
   6   2   7      459.27      446.59     14.59 o 
   7   2   7      559.30      577.40     19.47 o 
   8   2   7      248.12      270.74     10.55 o 
   9   2   7       18.32        9.47      3.22 o 
  10   2   7        2.14        2.26      3.36 o 
  11   2   7      115.57      128.90     24.97 o 
 -12   3   7       41.69       34.66     16.37 o 
 -11   3   7       48.39       36.33     12.24 o 
 -10   3   7       61.83       51.47     15.24 o 
  -9   3   7      740.94      773.14     33.68 o 
  -8   3   7      108.84      121.42      7.26 o 
  -7   3   7      340.57      359.50      9.95 o 
  -6   3   7      165.27      171.16      7.74 o 
  -5   3   7        0.85        3.68      2.13 o 
  -4   3   7        4.24        4.72      1.99 o 
  -3   3   7      416.88      377.88      6.77 o 
  -2   3   7        1.10        2.92      1.55 o 
  -1   3   7      590.17      538.46     13.39 o 
   0   3   7      828.70      818.09      9.52 o 
   1   3   7      141.31      121.53      7.55 o 
   2   3   7      642.83      581.94     14.20 o 
   3   3   7       12.74       24.30      4.15 o 
   4   3   7        9.74       13.80      2.79 o 
   5   3   7      230.20      234.77      8.86 o 
   6   3   7      700.75      716.34     21.99 o 
   7   3   7        5.31        0.95      3.63 o 
   8   3   7      458.83      421.48     18.00 o 
   9   3   7       32.51       48.37     10.82 o 
  10   3   7        4.99        7.64      3.84 o 
  11   3   7       20.11       22.47     11.56 o 
 -11   4   7      106.47       73.90     23.61 o 
 -10   4   7       15.31       22.83      9.35 o 
  -9   4   7       63.94       55.12     14.27 o 
  -8   4   7       69.28       61.90     13.16 o 
  -7   4   7      236.16      245.83      9.75 o 
  -6   4   7      410.06      410.14     13.10 o 
  -5   4   7      317.60      303.87      7.71 o 
  -4   4   7      231.09      263.13     10.02 o 
  -3   4   7       26.12       36.52      5.69 o 
  -2   4   7        6.11       12.75      3.07 o 
  -1   4   7      736.20      657.76     12.54 o 
   0   4   7      144.07      153.53      3.36 o 
   1   4   7      807.02      795.41     15.48 o 
   2   4   7      217.19      223.75      8.88 o 
   3   4   7      352.10      384.94     11.14 o 
   4   4   7     1083.81     1135.03     30.23 o 
   5   4   7      163.00      139.82      7.65 o 
   6   4   7       27.36       38.61      6.43 o 
   7   4   7      121.26       93.14     16.43 o 
   8   4   7      196.68      170.58      9.85 o 
   9   4   7       29.98       20.17      6.89 o 
  10   4   7        0.02        7.32      6.03 o 
 -10   5   7       78.56       68.11     20.51 o 
  -9   5   7      116.91       95.82     28.49 o 
  -8   5   7       57.07       61.42     12.39 o 
  -7   5   7      250.17      263.52     12.15 o 
  -6   5   7      308.53      298.84     11.38 o 
  -5   5   7       58.05       71.92     10.33 o 
  -4   5   7      958.28      944.07     21.19 o 
  -3   5   7       25.82       25.49      4.04 o 
  -2   5   7      578.86      569.78     14.27 o 
  -1   5   7      127.39      110.94      6.61 o 
   0   5   7      438.53      445.07     14.63 o 
   1   5   7       71.06       89.27     11.15 o 
   2   5   7     1786.09     1812.44     51.13 o 
   3   5   7      316.94      294.60     13.36 o 
   4   5   7        5.94        6.99      2.87 o 
   5   5   7      366.53      361.74     12.90 o 
   6   5   7      299.30      276.74     10.57 o 
   7   5   7        3.60        4.26      2.85 o 
   8   5   7       72.73       51.81     17.33 o 
   9   5   7      163.13      163.74     13.33 o 
  -9   6   7       18.10        4.58      8.11 o 
  -8   6   7      142.81      118.98     30.29 o 
  -7   6   7        0.77        3.80      3.92 o 
  -6   6   7        8.00        2.68      3.58 o 
  -5   6   7      156.43      165.93      8.53 o 
  -4   6   7      239.17      237.75      8.08 o 
  -3   6   7       87.75       62.00     10.47 o 
  -2   6   7       39.17       31.08      5.38 o 
  -1   6   7       85.41      123.23      8.23 o 
   0   6   7       48.80       58.05      8.60 o 
   1   6   7      297.55      289.88     12.04 o 
   2   6   7      213.30      225.75     11.27 o 
   3   6   7      259.45      244.02     10.63 o 
   4   6   7      149.62      156.00      8.33 o 
   5   6   7       52.62       59.27     17.97 o 
   6   6   7        2.92        4.05      4.49 o 
   7   6   7       70.26       59.73     15.77 o 
   8   6   7       32.99       31.38      9.42 o 
  -7   7   7        2.44        2.15      3.43 o 
  -6   7   7      165.97      202.10     27.03 o 
  -5   7   7       83.22       80.73     29.54 o 
  -4   7   7      150.52      139.85     22.19 o 
  -3   7   7      396.38      416.63     18.03 o 
  -2   7   7      232.63      267.54     14.55 o 
  -1   7   7        6.19        5.99      2.78 o 
   0   7   7      698.95      746.76     24.79 o 
   1   7   7        0.28       -1.79      3.93 o 
   2   7   7      288.18      286.57     14.21 o 
   3   7   7      143.30      157.31     22.01 o 
   4   7   7      704.12      805.64     25.57 o 
   5   7   7      336.82      354.86     16.89 o 
   6   7   7      168.17      160.62     17.96 o 
   7   7   7       22.93       10.61      5.40 o 
  -5   8   7       20.36       21.65      9.95 o 
  -4   8   7        0.20       11.25      9.96 o 
  -3   8   7       23.37       10.65     10.25 o 
  -2   8   7        1.02       -0.16      8.00 o 
  -1   8   7       30.84       23.35      6.82 o 
   0   8   7       22.23       25.33     16.15 o 
   1   8   7        1.69        7.16      2.73 o 
   2   8   7      267.46      311.29     18.31 o 
   3   8   7        3.65        0.10      4.88 o 
   4   8   7        0.01        5.92      2.88 o 
 -12   0   8      150.16      155.55     65.29 o 
 -10   0   8       24.73       19.51      9.48 o 
  -8   0   8       24.72       17.74      6.97 o 
  -6   0   8       20.17       24.23      5.47 o 
  -4   0   8      880.39     1056.06     29.87 o 
  -2   0   8     1600.26     1730.49     55.84 o 
   0   0   8      977.05      920.39     42.03 o 
   2   0   8     3517.37     3109.46     76.89 o 
   4   0   8      225.38      291.68     10.06 o 
   6   0   8        0.69        2.58      2.73 o 
   8   0   8      592.86      547.70     28.14 o 
  10   0   8       21.84       18.98     10.39 o 
 -12   1   8       23.23       17.56      7.24 o 
 -11   1   8        6.26        4.16      2.99 o 
 -10   1   8       14.49       12.19      3.58 o 
  -9   1   8      547.41      516.55     18.33 o 
  -8   1   8       86.94       92.58      7.75 o 
  -7   1   8       15.48        4.20      3.01 o 
  -6   1   8        0.88        2.78      1.68 o 
  -5   1   8      296.82      282.88      5.23 o 
  -4   1   8      292.13      276.88      7.19 o 
  -3   1   8      623.28      570.72     10.28 o 
  -2   1   8     1305.34     1223.61     13.66 o 
  -1   1   8     9987.36     9465.18     53.58 o 
   0   1   8     4372.12     4207.37     65.07 o 
   1   1   8     1237.16     1160.97     32.20 o 
   2   1   8      131.01      116.38      2.56 o 
   3   1   8     5134.41     5181.20    140.23 o 
   4   1   8     3290.79     3384.61     65.84 o 
   5   1   8     2628.88     2757.77     43.06 o 
   6   1   8        6.95       11.74      3.21 o 
   7   1   8      689.85      724.16     25.31 o 
   8   1   8      126.46      129.62     22.95 o 
   9   1   8        0.94        2.19      4.34 o 
  10   1   8       15.09       10.13      5.92 o 
  11   1   8       47.73       40.87     11.59 o 
 -12   2   8       11.17        8.48      4.27 o 
 -11   2   8        1.73        5.03      2.98 o 
 -10   2   8      110.67       83.24     21.49 o 
  -9   2   8      392.95      420.77     19.90 o 
  -8   2   8      116.77      109.68     18.88 o 
  -7   2   8       81.30       75.73      4.95 o 
  -6   2   8        9.06       19.43      3.11 o 
  -5   2   8      194.82      219.36      5.04 o 
  -4   2   8     1128.53     1312.15     22.07 o 
  -3   2   8      315.74      345.72      8.68 o 
  -2   2   8      203.60      179.13      5.97 o 
  -1   2   8      666.88      760.29     17.89 o 
   0   2   8       91.73      109.75      3.52 o 
   1   2   8     1052.19     1272.26     20.58 o 
   2   2   8       24.74       16.67      2.61 o 
   3   2   8      232.40      242.57      6.86 o 
   4   2   8        1.77        0.98      2.87 o 
   5   2   8      138.67      108.82     10.39 o 
   6   2   8       10.57        6.47      3.33 o 
   7   2   8      106.92      116.74     20.79 o 
   8   2   8      636.21      698.73     27.79 o 
   9   2   8      134.85      161.52     10.07 o 
  10   2   8       41.30       36.54     10.17 o 
  11   2   8      142.68      106.41     29.62 o 
 -12   3   8      188.02      166.77     15.57 o 
 -11   3   8        3.74        8.54      3.83 o 
 -10   3   8      338.44      331.26     18.25 o 
  -9   3   8      271.61      248.62     19.39 o 
  -8   3   8      267.05      243.69     20.20 o 
  -7   3   8      437.25      459.03     13.49 o 
  -6   3   8      293.20      288.21     12.65 o 
  -5   3   8     1786.71     1891.69     29.52 o 
  -4   3   8     2386.63     2435.11     38.29 o 
  -3   3   8       23.66       23.08      3.12 o 
  -2   3   8      603.32      586.39      9.86 o 
  -1   3   8      199.88      205.87      5.28 o 
   0   3   8     3361.64     3690.61     65.14 o 
   1   3   8      517.59      499.67     11.40 o 
   2   3   8      962.39     1000.34     19.79 o 
   3   3   8      205.61      211.86      5.88 o 
   4   3   8       35.25       25.71      4.22 o 
   5   3   8      101.58      123.00      9.44 o 
   6   3   8       22.84       25.13      7.85 o 
   7   3   8      101.35       71.87     11.96 o 
   8   3   8        9.23        8.30      8.44 o 
   9   3   8      117.52      132.69     12.47 o 
  10   3   8       14.64       23.66      7.66 o 
  11   3   8       34.10       27.74     12.82 o 
 -11   4   8       13.98        5.21      9.54 o 
 -10   4   8        2.23        5.26      4.72 o 
  -9   4   8       39.52       38.00     15.32 o 
  -8   4   8        9.40       10.62      4.78 o 
  -7   4   8      751.73      761.44     24.31 o 
  -6   4   8      826.89      764.69     21.07 o 
  -5   4   8       22.13       22.30      3.40 o 
  -4   4   8       13.09       12.99      2.18 o 
  -3   4   8     2323.84     2402.03     37.38 o 
  -2   4   8       70.17       69.17      4.82 o 
  -1   4   8     2091.10     2097.39     33.50 o 
   0   4   8      105.28      119.58      6.98 o 
   1   4   8        0.10        1.71      2.27 o 
   2   4   8       15.03       10.03      3.69 o 
   3   4   8      340.46      338.75     14.00 o 
   4   4   8      140.14      155.51     12.59 o 
   5   4   8        0.94        4.35      2.11 o 
   6   4   8        9.11        6.66      2.98 o 
   7   4   8        1.54        0.77      3.45 o 
   8   4   8       39.61       36.64      8.72 o 
   9   4   8        2.65        8.35      4.19 o 
  10   4   8        6.27        6.82      4.98 o 
 -10   5   8        0.20        2.23      4.74 o 
  -9   5   8       33.34       30.84      9.11 o 
  -8   5   8       33.78       37.65      9.00 o 
  -7   5   8       21.19       26.20      5.69 o 
  -6   5   8      240.02      220.38      8.94 o 
  -5   5   8      140.23      157.07     13.38 o 
  -4   5   8        1.01        3.94      2.68 o 
  -3   5   8       35.02       35.21      4.36 o 
  -2   5   8        5.16        5.47      2.20 o 
  -1   5   8        5.44       10.43      2.93 o 
   0   5   8       11.02        3.95      1.64 o 
   1   5   8      131.24      133.38     11.63 o 
   2   5   8      311.09      290.84     11.99 o 
   3   5   8       51.01       53.37      6.98 o 
   4   5   8       61.47       64.83      8.23 o 
   5   5   8      329.02      366.75     11.63 o 
   6   5   8      194.04      234.27     12.55 o 
   7   5   8      208.62      220.18     10.68 o 
   8   5   8       31.65       22.95      6.58 o 
   9   5   8       12.41        9.46      4.19 o 
  -9   6   8       10.57        7.14      5.20 o 
  -8   6   8       69.94       64.33     17.60 o 
  -7   6   8        0.05        6.66      7.32 o 
  -6   6   8       16.00       18.60      6.93 o 
  -5   6   8      107.30      106.42     18.12 o 
  -4   6   8       23.75       19.88      3.90 o 
  -3   6   8      480.04      490.21     17.86 o 
  -2   6   8        0.93        3.91      3.05 o 
  -1   6   8        1.12        1.57      3.27 o 
   0   6   8       39.56       46.20      6.68 o 
   1   6   8       39.15       43.51      7.47 o 
   2   6   8      156.95      130.49      8.24 o 
   3   6   8        1.98        3.19      2.59 o 
   4   6   8       11.11        8.14      3.31 o 
   5   6   8       90.80       78.62     17.41 o 
   6   6   8       91.10       72.24     19.66 o 
   7   6   8      140.65      153.52     15.61 o 
   8   6   8       88.64       82.74     22.72 o 
  -7   7   8       10.37       13.71      6.42 o 
  -6   7   8       40.50       37.38     13.44 o 
  -5   7   8       11.95       17.91      5.90 o 
  -4   7   8        5.34        1.36      4.81 o 
  -3   7   8      204.89      209.32     13.57 o 
  -2   7   8      360.38      346.99     17.98 o 
  -1   7   8       87.64       48.44     23.30 o 
   0   7   8      296.01      284.08     13.46 o 
   1   7   8       39.50       60.08      9.45 o 
   2   7   8       21.32       22.50      4.75 o 
   3   7   8       70.79       76.34     13.05 o 
   4   7   8      149.30      118.95     14.06 o 
   5   7   8       37.80       35.47      8.06 o 
   6   7   8       20.77       12.80      4.77 o 
  -5   8   8      152.82      161.76     46.94 o 
  -4   8   8        4.97        1.09      3.60 o 
  -3   8   8      295.00      395.50     37.12 o 
  -2   8   8        4.25        7.82      4.61 o 
  -1   8   8      391.33      417.02     22.31 o 
   0   8   8        2.09        8.64      7.76 o 
   1   8   8      154.34      145.02     25.36 o 
   2   8   8       96.86       58.86     11.15 o 
   3   8   8       73.03       73.45     21.11 o 
   4   8   8        0.04        3.77      3.11 o 
 -11   0   9      229.44      265.33     28.59 o 
  -9   0   9       51.03       47.24     11.60 o 
  -7   0   9     1413.72     1429.58     66.67 o 
  -5   0   9     6204.33     5703.21    108.98 o 
  -3   0   9       89.33      118.60      4.12 o 
   1   0   9    15227.35    14383.38    186.27 o 
   3   0   9      186.03      213.13      8.47 o 
   5   0   9      509.06      547.01     15.02 o 
   7   0   9      679.75      628.84     69.76 o 
   9   0   9        9.04       21.50      8.32 o 
  11   0   9      125.02      174.14     55.91 o 
 -12   1   9        0.04        6.45      6.87 o 
 -11   1   9       53.67       42.93      9.91 o 
 -10   1   9      104.83       99.17     21.74 o 
  -9   1   9      586.91      585.19     24.29 o 
  -8   1   9        1.87        2.26      3.34 o 
  -7   1   9       56.50       56.81      8.28 o 
  -6   1   9      130.29      135.69      3.79 o 
  -5   1   9     1035.10     1095.23     16.69 o 
  -4   1   9     1241.68     1172.69     15.19 o 
  -3   1   9     1554.42     1580.45     19.74 o 
  -2   1   9     1208.56     1172.29     10.59 o 
  -1   1   9     1200.62     1227.74     14.45 o 
   0   1   9      580.08      559.44     10.38 o 
   1   1   9      584.72      579.60     10.94 o 
   2   1   9       12.27       13.31      2.09 o 
   3   1   9      116.76      114.15      3.16 o 
   4   1   9       44.73       47.15      4.05 o 
   5   1   9      181.47      164.64      9.18 o 
   6   1   9      157.63      155.69      6.66 o 
   7   1   9       25.14       27.06      7.76 o 
   8   1   9        5.45        3.75      4.65 o 
   9   1   9       89.90       88.43     15.78 o 
  10   1   9       26.55       37.06      9.61 o 
  11   1   9       40.26       45.23     10.89 o 
 -12   2   9       13.42        8.65      4.30 o 
 -11   2   9        0.29        5.11      3.04 o 
 -10   2   9       90.29       74.63     15.51 o 
  -9   2   9     1155.43     1139.41     43.29 o 
  -8   2   9      460.78      474.65     17.19 o 
  -7   2   9      487.27      501.94     16.69 o 
  -6   2   9     1310.84     1386.26     22.00 o 
  -5   2   9       18.70       31.09      5.11 o 
  -4   2   9     3469.48     3549.61     48.10 o 
  -3   2   9        5.16        4.24      1.18 o 
  -2   2   9      577.83      484.91     11.85 o 
  -1   2   9      390.42      447.26     11.56 o 
   0   2   9     1314.35     1255.98     16.89 o 
   1   2   9      375.71      384.25     10.46 o 
   2   2   9     4735.09     4661.48     56.33 o 
   3   2   9      126.86      144.80      5.98 o 
   4   2   9     1102.91     1090.01     18.23 o 
   5   2   9      479.06      495.95     14.53 o 
   6   2   9      181.42      179.29      7.32 o 
   7   2   9       31.96       24.07      6.31 o 
   8   2   9        0.24        3.69      5.90 o 
   9   2   9        2.74        6.13      4.19 o 
  10   2   9        5.92        6.29      4.22 o 
  11   2   9        0.26       -1.76      6.73 o 
 -12   3   9        7.20        4.02      5.29 o 
 -11   3   9       17.30       20.54      7.03 o 
 -10   3   9       27.61       24.35      5.82 o 
  -9   3   9        6.80        9.13      4.15 o 
  -8   3   9      493.40      499.72     19.82 o 
  -7   3   9      214.36      235.89      8.32 o 
  -6   3   9      346.97      354.29     11.38 o 
  -5   3   9      382.37      398.17     10.23 o 
  -4   3   9      884.14      920.03     15.83 o 
  -3   3   9      490.65      508.46      9.12 o 
  -2   3   9       56.21       48.42      3.26 o 
  -1   3   9     6754.55     7056.46    147.43 o 
   0   3   9      246.02      236.23      4.96 o 
   1   3   9      675.46      683.21     15.67 o 
   2   3   9      569.84      622.51     14.86 o 
   3   3   9      101.65       89.89      4.18 o 
   4   3   9     1219.59     1334.48     24.05 o 
   5   3   9      885.06      906.20     24.58 o 
   6   3   9       24.28       18.05      4.48 o 
   7   3   9      665.32      593.26     20.73 o 
   8   3   9      457.11      461.46     30.30 o 
   9   3   9        6.56       11.99      3.95 o 
  10   3   9        5.02        1.44      5.42 o 
 -11   4   9       86.75       79.71     25.81 o 
 -10   4   9       80.71       81.40     21.92 o 
  -9   4   9      221.32      178.06     18.54 o 
  -8   4   9       62.27       51.19     10.56 o 
  -7   4   9       68.67       71.92     10.57 o 
  -6   4   9       32.44       31.44      6.04 o 
  -5   4   9       13.06       13.17      3.86 o 
  -4   4   9      351.19      377.19     10.81 o 
  -3   4   9      685.17      655.79     17.53 o 
  -2   4   9      144.79      164.62      6.25 o 
  -1   4   9       14.35       15.17      2.53 o 
   0   4   9        0.26        4.33      2.53 o 
   1   4   9      247.50      241.91     10.39 o 
   2   4   9     1610.09     1624.11     29.40 o 
   3   4   9      238.70      219.85     11.14 o 
   4   4   9        6.90        8.60      2.38 o 
   5   4   9       19.42       15.80      3.95 o 
   6   4   9       36.29       34.46      5.41 o 
   7   4   9      252.25      259.38     12.67 o 
   8   4   9      190.03      168.31     14.91 o 
   9   4   9       39.08       37.49      7.76 o 
  10   4   9       66.51       54.88     15.70 o 
 -10   5   9        0.06        2.78      5.71 o 
  -9   5   9       94.27      106.87     22.00 o 
  -8   5   9      207.81      247.45     14.65 o 
  -7   5   9        0.12        1.92      3.17 o 
  -6   5   9      477.59      567.17     23.11 o 
  -5   5   9       71.81       68.88     11.70 o 
  -4   5   9      101.02       88.92      6.57 o 
  -3   5   9       53.70       52.19      7.45 o 
  -2   5   9      141.74      148.30      6.98 o 
  -1   5   9      675.55      646.94     24.68 o 
   0   5   9       24.89       22.10      3.60 o 
   1   5   9      348.01      380.67     11.75 o 
   2   5   9      272.94      281.78      9.12 o 
   3   5   9       10.83        7.57      2.82 o 
   4   5   9       38.70       42.19      6.23 o 
   5   5   9      228.22      220.81      8.78 o 
   6   5   9      237.75      288.97     14.00 o 
   7   5   9      325.54      319.50     16.19 o 
   8   5   9       89.04       79.41     18.30 o 
   9   5   9      128.79      115.23     20.30 o 
  -9   6   9      247.37      296.61     27.47 o 
  -8   6   9       85.31       68.71     17.26 o 
  -7   6   9      404.28      417.12     32.79 o 
  -6   6   9        9.69        6.30      2.41 o 
  -5   6   9      109.79       91.34      9.77 o 
  -4   6   9        9.48       15.37      4.03 o 
  -3   6   9       94.73       90.71     12.01 o 
  -2   6   9        3.72        8.48      3.93 o 
  -1   6   9       23.68       21.46      5.56 o 
   0   6   9      362.19      371.11     14.41 o 
   1   6   9       52.47       53.60      6.67 o 
   2   6   9       12.69       10.92      3.44 o 
   3   6   9       10.87        5.78      2.63 o 
   4   6   9       35.54       42.56      7.33 o 
   5   6   9        4.45        5.47      4.23 o 
   6   6   9       20.70       26.90      7.25 o 
   7   6   9        0.05       -0.39      4.21 o 
   8   6   9       90.44       87.81     22.33 o 
  -7   7   9       13.92       13.29     12.97 o 
  -6   7   9       62.34       55.12     24.54 o 
  -5   7   9       14.38       19.17      9.22 o 
  -4   7   9       13.18       11.06      5.83 o 
  -3   7   9       61.56       56.22     15.35 o 
  -2   7   9       89.17       91.71     17.69 o 
  -1   7   9        0.29        1.84      3.80 o 
   0   7   9       91.54       56.13     10.43 o 
   1   7   9      302.45      309.05     10.92 o 
   2   7   9        2.11        4.43      3.05 o 
   3   7   9       40.42       57.84      7.78 o 
   4   7   9       95.55       71.50     13.66 o 
   5   7   9        2.16        7.58      3.33 o 
   6   7   9       43.31       31.68      9.76 o 
  -5   8   9       28.25       26.70      9.95 o 
  -4   8   9        0.03        1.57      3.32 o 
  -3   8   9        0.20        6.85      6.70 o 
  -2   8   9       51.41       54.86     17.79 o 
  -1   8   9       60.85       54.73     17.12 o 
   0   8   9      144.80      165.00     70.92 o 
   1   8   9       10.58       11.66      6.21 o 
   2   8   9       10.27        9.19      7.54 o 
   3   8   9        6.47        4.35      3.44 o 
 -12   0  10        8.03       18.59     11.62 o 
 -10   0  10      219.73      233.53     21.45 o 
  -8   0  10      547.99      568.54     23.10 o 
  -6   0  10      162.87      176.41      7.47 o 
  -4   0  10     1074.82     1113.05     21.57 o 
  -2   0  10     9089.80     9046.88    125.94 o 
   0   0  10      271.44      252.54      8.27 o 
   2   0  10     2140.07     2100.61     36.88 o 
   4   0  10      138.99      129.45      6.09 o 
   6   0  10       29.51       34.73      8.85 o 
   8   0  10       19.14        9.72      5.49 o 
  10   0  10      379.58      365.06     42.60 o 
 -12   1  10      100.13       90.96     31.42 o 
 -11   1  10       49.24       44.43     13.56 o 
 -10   1  10      102.93      102.97      8.52 o 
  -9   1  10       89.89       85.38     14.98 o 
  -8   1  10       95.74       73.72     14.96 o 
  -7   1  10     1005.72     1012.72     27.37 o 
  -6   1  10        1.28        1.39      1.70 o 
  -5   1  10      733.40      701.76     10.97 o 
  -4   1  10       10.41        8.69      2.11 o 
  -3   1  10      679.62      616.09     16.31 o 
  -2   1  10      204.99      212.71      6.50 o 
  -1   1  10      242.82      242.30      6.63 o 
   0   1  10        9.66       16.54      2.91 o 
   1   1  10      536.02      527.91     12.85 o 
   2   1  10       36.22       30.68      4.85 o 
   3   1  10        6.35        4.53      1.49 o 
   4   1  10     2002.19     2158.73     33.71 o 
   5   1  10        0.08        2.75      1.76 o 
   7   1  10      203.29      209.32      7.76 o 
   8   1  10      603.19      624.01     25.02 o 
   9   1  10       95.84      109.23      9.36 o 
  10   1  10       37.50       37.23      9.95 o 
  11   1  10      143.05      181.67     37.23 o 
 -12   2  10        0.77        8.51      8.47 o 
 -11   2  10       10.28        8.64      3.79 o 
 -10   2  10      144.22      148.00     17.99 o 
  -9   2  10       38.42       43.29      7.97 o 
  -8   2  10      220.82      236.64     11.31 o 
  -7   2  10      651.99      659.07     20.11 o 
  -6   2  10       10.85        9.85      2.21 o 
  -5   2  10      354.10      349.35      8.09 o 
  -4   2  10      290.99      254.76      5.17 o 
  -3   2  10      248.09      252.55      6.68 o 
  -2   2  10      584.44      659.17     17.58 o 
  -1   2  10      862.22      882.37      9.27 o 
   0   2  10      399.30      446.21     12.79 o 
   1   2  10       21.46       10.95     10.03 o 
   2   2  10      618.08      620.03     18.16 o 
   3   2  10       26.05       18.54      1.98 o 
   4   2  10      123.68      135.16      7.78 o 
   5   2  10        3.96        1.29      2.98 o 
   6   2  10        2.20        7.30      3.42 o 
   7   2  10       19.46       19.56      6.24 o 
   8   2  10      180.56      191.67     10.27 o 
   9   2  10        7.58        6.73      2.99 o 
  10   2  10       18.73       29.18      8.41 o 
  11   2  10        1.04        7.42      4.93 o 
 -12   3  10      105.54      136.21     10.54 o 
 -11   3  10        0.00        4.24      3.48 o 
 -10   3  10        9.15       12.13      6.43 o 
  -9   3  10       41.76       40.65      9.05 o 
  -8   3  10       56.26       51.94     10.73 o 
  -7   3  10       87.24      106.49      7.11 o 
  -6   3  10       30.40       33.39      5.17 o 
  -5   3  10      969.21      937.51     25.51 o 
  -4   3  10      811.98      852.72     16.69 o 
  -3   3  10     1165.47     1193.65     19.95 o 
  -2   3  10      397.06      421.64      7.97 o 
  -1   3  10        7.96       20.13      3.07 o 
   0   3  10      444.37      431.92      7.58 o 
   1   3  10       25.39       30.71      4.66 o 
   2   3  10     1210.98     1242.04     22.94 o 
   3   3  10        4.24        6.10      2.98 o 
   4   3  10      554.77      537.91     15.19 o 
   5   3  10       12.91       10.96      3.13 o 
   6   3  10      198.85      190.44      8.47 o 
   7   3  10       92.87       73.42     14.49 o 
   8   3  10      212.13      219.90     12.27 o 
   9   3  10        7.77       11.23      5.57 o 
  10   3  10       40.12       35.30     12.04 o 
 -11   4  10        1.20        6.30      4.09 o 
 -10   4  10       32.42       27.39      7.30 o 
  -9   4  10       56.00       90.70     21.50 o 
  -8   4  10        0.14        1.56      4.32 o 
  -7   4  10       10.07       12.66      2.78 o 
  -6   4  10        9.01       12.95      3.90 o 
  -5   4  10      993.25     1018.57     27.16 o 
  -4   4  10      167.31      181.02      7.88 o 
  -3   4  10      356.83      332.86     11.11 o 
  -2   4  10        2.06        3.20      1.80 o 
  -1   4  10     1800.36     1822.81     31.67 o 
   0   4  10       17.35       25.88      4.45 o 
   1   4  10      139.73      149.50      7.78 o 
   2   4  10       42.48       47.58      8.10 o 
   3   4  10      221.72      202.22      7.32 o 
   4   4  10       10.32       11.05      2.28 o 
   5   4  10      254.61      274.98     14.44 o 
   6   4  10        8.40       10.90      4.01 o 
   7   4  10        5.02       10.78      3.73 o 
   8   4  10       13.99       19.51      6.15 o 
   9   4  10        3.75        3.31      4.02 o 
  10   4  10        2.17        2.70      4.21 o 
 -10   5  10       37.13       35.45      9.89 o 
  -9   5  10       75.91       84.81     20.79 o 
  -8   5  10       10.33        9.73      5.75 o 
  -7   5  10       12.63       16.22      4.11 o 
  -6   5  10       90.57       82.18     15.06 o 
  -5   5  10       61.01       36.38     18.09 o 
  -4   5  10      116.56      111.36      8.87 o 
  -3   5  10      255.26      231.25      8.74 o 
  -2   5  10        0.05        2.99      2.71 o 
  -1   5  10     1323.23     1297.98     33.59 o 
   0   5  10      176.42      176.08     11.19 o 
   1   5  10       10.87        4.94      2.45 o 
   2   5  10      155.00      131.45     10.32 o 
   3   5  10      353.35      360.50     15.53 o 
   4   5  10        0.12        2.35      2.77 o 
   5   5  10       41.34       42.23      7.23 o 
   6   5  10       21.39       18.07      3.54 o 
   7   5  10       14.26       15.29      4.55 o 
   8   5  10        4.31        1.19      2.87 o 
   9   5  10        0.39       -1.30      4.87 o 
  -9   6  10       17.83       10.67      6.61 o 
  -8   6  10      157.61      155.40     34.22 o 
  -7   6  10        0.20        6.87      3.47 o 
  -6   6  10        7.92        9.65      4.05 o 
  -5   6  10       12.22       16.62      3.04 o 
  -4   6  10      705.71      780.25     20.66 o 
  -3   6  10       10.03       10.18      4.04 o 
  -2   6  10     1377.18     1441.24     47.95 o 
  -1   6  10        0.22        4.69      4.28 o 
   0   6  10      356.12      379.72     16.34 o 
   1   6  10      120.58      107.40     15.34 o 
   2   6  10      532.15      609.18     19.46 o 
   3   6  10       37.91       32.07      6.61 o 
   4   6  10      679.71      733.19     24.54 o 
   5   6  10       43.06       54.79      9.30 o 
   6   6  10       46.98       47.74      9.05 o 
   7   6  10       48.98       37.71     10.23 o 
   8   6  10        1.87        4.09      5.15 o 
  -7   7  10        8.52       14.85      9.06 o 
  -6   7  10       61.40       60.15     14.97 o 
  -5   7  10       21.46       37.04     10.50 o 
  -4   7  10      287.67      268.52     21.63 o 
  -3   7  10        8.26        4.19      4.13 o 
  -2   7  10       93.96       61.78     14.45 o 
  -1   7  10       29.56       22.13      5.88 o 
   0   7  10      269.49      253.13     14.99 o 
   1   7  10      131.58       98.00     22.67 o 
   2   7  10        0.08        3.77      3.28 o 
   3   7  10       10.19        9.02      3.11 o 
   4   7  10       44.24       29.15      5.03 o 
   5   7  10       21.83       23.84      6.36 o 
   6   7  10      201.89      214.79     23.15 o 
  -4   8  10       35.22       21.42      7.68 o 
  -3   8  10        0.84        0.97      6.68 o 
  -2   8  10        0.22        6.28      4.44 o 
  -1   8  10       56.81       30.98     10.19 o 
   0   8  10       35.04       31.39      7.93 o 
   1   8  10       12.01       10.48      4.77 o 
   2   8  10       19.53       11.22      8.41 o 
   3   8  10      185.91      190.64     12.75 o 
 -11   0  11        0.65       11.72     11.44 o 
  -9   0  11     1086.46     1023.75     64.92 o 
  -7   0  11       38.16       46.78      6.22 o 
  -5   0  11     9251.05     9761.40    157.26 o 
  -3   0  11      456.00      435.42     15.14 o 
  -1   0  11     3158.66     2826.68     48.68 o 
   1   0  11     5578.78     5023.89    174.97 o 
   3   0  11     3253.81     3127.28     76.35 o 
   5   0  11      655.28      655.83     17.06 o 
   7   0  11     3095.78     3328.35    173.65 o 
   9   0  11      285.81      263.67     55.88 o 
 -12   1  11       22.96       27.25     10.38 o 
 -11   1  11      214.79      245.06     23.35 o 
 -10   1  11       56.40       65.37     20.26 o 
  -9   1  11      192.77      173.36      7.07 o 
  -8   1  11        2.43        6.90      3.84 o 
  -7   1  11       95.43      100.42      7.98 o 
  -6   1  11      909.29      926.79     16.93 o 
  -5   1  11      100.42       84.38      4.78 o 
  -4   1  11      195.00      213.10      4.87 o 
  -3   1  11        4.05        5.12      2.06 o 
  -2   1  11      500.19      389.59     11.09 o 
  -1   1  11     1213.35     1262.56     16.87 o 
   0   1  11     3139.94     3089.43     37.73 o 
   1   1  11      874.83      862.15      7.27 o 
   2   1  11       85.64       64.17      4.40 o 
   3   1  11     1332.27     1481.02     25.72 o 
   4   1  11      547.96      520.13     10.28 o 
   5   1  11       22.78       28.99      4.69 o 
   6   1  11      311.51      295.07      7.87 o 
   7   1  11      430.78      413.92     15.31 o 
   8   1  11      110.67       80.37     19.96 o 
   9   1  11        6.49        7.88      3.93 o 
  10   1  11        5.31       14.72      5.89 o 
  11   1  11        0.53        5.10      9.96 o 
 -12   2  11       66.23       48.60     23.91 o 
 -11   2  11      122.68      130.19     17.63 o 
 -10   2  11      445.37      453.91     18.06 o 
  -9   2  11       93.42       94.88     17.85 o 
  -8   2  11     3393.38     3601.19    107.19 o 
  -7   2  11      270.76      259.18     13.09 o 
  -6   2  11      581.15      552.15     13.76 o 
  -5   2  11       11.23       11.09      2.80 o 
  -4   2  11      188.08      191.62      5.73 o 
  -3   2  11      254.02      248.84      8.44 o 
  -2   2  11      736.74      712.55     12.62 o 
  -1   2  11      362.06      388.56     12.10 o 
   0   2  11     1855.60     1739.89     26.43 o 
   1   2  11      283.74      252.01      4.24 o 
   2   2  11      217.60      224.07      7.53 o 
   3   2  11        1.13        2.49      1.59 o 
   4   2  11       34.33       28.92      5.32 o 
   5   2  11       16.05       14.65      6.09 o 
   6   2  11        0.82        1.75      2.84 o 
   7   2  11        1.60        4.91      3.39 o 
   8   2  11       83.59       69.96     15.08 o 
   9   2  11       97.90       95.93     21.82 o 
  10   2  11       84.14      102.66     17.54 o 
  11   2  11       16.71       13.59      8.57 o 
 -11   3  11      120.75      106.87     25.32 o 
 -10   3  11      456.87      479.55     27.67 o 
  -9   3  11       53.70       37.75      8.92 o 
  -8   3  11      512.79      506.67     20.91 o 
  -7   3  11       33.60       38.26      5.56 o 
  -6   3  11       26.00       24.89      2.81 o 
  -5   3  11      165.75      160.05      6.63 o 
  -4   3  11      941.82      984.71     20.62 o 
  -3   3  11      920.52      934.96     18.39 o 
  -2   3  11      164.67      147.16      3.55 o 
  -1   3  11      202.46      215.55      4.86 o 
   0   3  11        2.36        3.74      1.66 o 
   1   3  11        1.31        2.44      1.66 o 
   2   3  11      125.27      135.74      6.56 o 
   3   3  11       22.39       22.50      4.15 o 
   4   3  11      857.21      888.70     22.85 o 
   5   3  11      108.90      112.06      5.07 o 
   6   3  11      101.52       98.22     13.20 o 
   7   3  11      259.74      307.04     10.33 o 
   8   3  11      163.62      175.43     19.73 o 
   9   3  11       50.50       20.55      8.37 o 
  10   3  11       69.91       69.41     22.96 o 
 -11   4  11        1.86        4.94      5.14 o 
 -10   4  11       21.53       24.17      6.72 o 
  -9   4  11        8.09       19.83      4.65 o 
  -8   4  11      324.41      343.73     16.41 o 
  -7   4  11        0.01        6.74      2.85 o 
  -6   4  11     1441.51     1440.34     38.19 o 
  -5   4  11      150.56      128.52     15.44 o 
  -4   4  11      953.52      972.09     26.92 o 
  -3   4  11      147.52      146.46      8.71 o 
  -2   4  11      689.34      674.17     16.61 o 
  -1   4  11      916.34      915.13     18.64 o 
   0   4  11     1093.20     1165.84     22.84 o 
   1   4  11      176.51      162.04      7.87 o 
   2   4  11      265.34      234.11      8.87 o 
   3   4  11       21.02       27.44      4.90 o 
   4   4  11       45.23       36.57      5.50 o 
   5   4  11      271.99      272.85      7.41 o 
   6   4  11      549.74      526.39     19.30 o 
   7   4  11        0.15        4.54      2.36 o 
   8   4  11       45.56       55.63     13.82 o 
   9   4  11       22.03       12.82      5.79 o 
 -10   5  11        7.13        7.84      5.78 o 
  -9   5  11       21.15       18.13      8.24 o 
  -8   5  11       24.25       30.34      6.42 o 
  -7   5  11       24.81       25.93      4.89 o 
  -6   5  11      649.69      671.75     20.21 o 
  -5   5  11      667.69      722.77     25.31 o 
  -4   5  11      341.81      360.98     10.93 o 
  -3   5  11      809.94      790.28     27.59 o 
  -2   5  11       32.33       28.96      6.80 o 
  -1   5  11        5.10        5.25      2.40 o 
   0   5  11      175.25      158.91      8.09 o 
   1   5  11        7.79       10.52      2.83 o 
   2   5  11      508.87      485.44     13.91 o 
   3   5  11        0.18        1.41      2.65 o 
   4   5  11      201.29      205.50      7.95 o 
   5   5  11       49.19       45.68      7.58 o 
   6   5  11        0.15        0.90      3.60 o 
   7   5  11      309.99      349.58     24.67 o 
   8   5  11        2.93        5.91      4.17 o 
  -9   6  11       74.63       70.37     22.12 o 
  -8   6  11      207.63      208.79     18.20 o 
  -7   6  11       38.03       34.97      6.71 o 
  -6   6  11        2.15       12.80      4.83 o 
  -5   6  11      141.87      119.37      8.75 o 
  -4   6  11      196.50      240.60     36.14 o 
  -3   6  11      332.74      308.62     14.22 o 
  -2   6  11       51.98       45.75      8.92 o 
  -1   6  11       10.26       11.75      3.64 o 
   0   6  11      114.99      120.55     18.05 o 
   1   6  11      253.02      248.47      6.69 o 
   2   6  11       29.68       32.09      6.84 o 
   3   6  11      327.98      330.72     13.19 o 
   4   6  11      291.41      263.72     12.75 o 
   5   6  11        8.40        8.92      3.71 o 
   6   6  11        0.27        2.06      3.84 o 
   7   6  11        2.50        2.17      2.81 o 
  -7   7  11      324.71      368.69     19.08 o 
  -6   7  11       29.27       27.12     10.21 o 
  -5   7  11      292.43      321.04     31.57 o 
  -4   7  11        0.10        9.47      6.31 o 
  -3   7  11       38.91       32.25      6.17 o 
  -2   7  11      270.29      295.91     20.68 o 
  -1   7  11       10.64       21.91      5.18 o 
   0   7  11      267.16      220.09     53.42 o 
   1   7  11        6.08        4.37      5.89 o 
   2   7  11      328.98      379.18     29.50 o 
   3   7  11        1.71        1.23      3.14 o 
   4   7  11       59.45       31.53     12.75 o 
   5   7  11       76.33       63.08     13.49 o 
  -4   8  11      149.62      114.88     33.48 o 
  -3   8  11        1.03        5.10      4.51 o 
  -2   8  11       36.22       32.49     10.67 o 
  -1   8  11       38.62       27.81      8.59 o 
   0   8  11        3.84        5.88      3.22 o 
   1   8  11       14.12       19.69      7.07 o 
   2   8  11        7.69       10.96      6.61 o 
   3   8  11       14.77        3.00      3.61 o 
 -12   0  12       57.81       27.22     36.83 o 
 -10   0  12       26.81       34.71     14.04 o 
  -8   0  12       71.16       92.78     33.01 o 
  -6   0  12      139.36      147.89      9.21 o 
  -4   0  12      175.39      148.19      3.68 o 
  -2   0  12      391.99      377.84     13.47 o 
   0   0  12       36.40       57.02      2.68 o 
   2   0  12      399.01      391.59      9.80 o 
   4   0  12      386.63      414.35      9.45 o 
   6   0  12      148.74      172.60      8.25 o 
   8   0  12       18.48       12.63      5.69 o 
  10   0  12       64.30       39.95     19.42 o 
 -12   1  12      137.82      112.60     41.59 o 
 -11   1  12       62.25       47.96     20.29 o 
 -10   1  12      206.85      163.49     14.48 o 
  -9   1  12       22.47       12.43      6.10 o 
  -8   1  12      826.44      907.25     31.06 o 
  -7   1  12        0.04        1.53      3.25 o 
  -6   1  12      436.84      411.39      9.66 o 
  -5   1  12      130.86      139.80      6.84 o 
  -4   1  12      340.55      312.83     10.25 o 
  -3   1  12      470.95      548.31      9.93 o 
  -2   1  12     3012.29     2900.28     47.65 o 
  -1   1  12     2994.26     3155.56     44.39 o 
   0   1  12      332.36      292.56      9.48 o 
   1   1  12     1257.15     1331.69     44.47 o 
   2   1  12       85.82       92.08      8.04 o 
   3   1  12      226.81      215.40      9.84 o 
   4   1  12       81.32      105.70      5.96 o 
   5   1  12        0.34        0.40      2.06 o 
   6   1  12      138.71      150.31      6.55 o 
   7   1  12      663.99      713.38     28.83 o 
   8   1  12      993.13     1085.89     31.31 o 
   9   1  12      102.63      126.99     11.25 o 
  10   1  12        0.27        4.22      4.64 o 
  11   1  12        4.67        9.42      6.68 o 
 -12   2  12      147.86      174.07     30.33 o 
 -11   2  12        2.55        4.07      3.29 o 
 -10   2  12       17.94       23.38      7.36 o 
  -9   2  12       86.16       73.39     14.71 o 
  -8   2  12      362.47      347.44     15.65 o 
  -7   2  12       36.39       46.55      7.24 o 
  -6   2  12       30.39       32.75      5.08 o 
  -5   2  12        3.88       15.54      3.30 o 
  -4   2  12      214.97      194.64      7.24 o 
  -3   2  12     1136.13     1107.50     18.35 o 
  -2   2  12      136.04      141.12      4.83 o 
  -1   2  12     2065.47     1959.50     35.29 o 
   0   2  12     2439.03     2587.91     36.80 o 
   1   2  12      729.64      747.03     15.42 o 
   2   2  12     1706.42     1718.51     28.17 o 
   3   2  12     1798.63     1903.60     32.69 o 
   4   2  12      966.37     1064.22     39.58 o 
   5   2  12       58.67       65.13      6.56 o 
   6   2  12        8.13       13.65      4.64 o 
   7   2  12       53.56       58.72     14.68 o 
   8   2  12      192.59      157.29     11.54 o 
   9   2  12       22.26       13.68      6.39 o 
  10   2  12       23.92       17.01      6.12 o 
 -11   3  12       19.39       13.39      5.41 o 
 -10   3  12       43.60       45.48     12.88 o 
  -9   3  12       27.48       29.23      8.14 o 
  -8   3  12       65.57       62.67     11.53 o 
  -7   3  12       58.17       53.54      8.08 o 
  -6   3  12       32.74       25.44      4.16 o 
  -5   3  12        1.12        2.71      1.93 o 
  -4   3  12      394.91      393.64      9.67 o 
  -3   3  12      870.78      887.93     16.72 o 
  -2   3  12       96.72       93.27      5.18 o 
  -1   3  12        0.37       -0.31      1.22 o 
   0   3  12      136.04      111.75      3.26 o 
   1   3  12       94.03      108.67      4.63 o 
   2   3  12       53.68       69.83      8.12 o 
   3   3  12       13.86       13.21      2.99 o 
   4   3  12       43.86       42.57      6.58 o 
   5   3  12        4.25        3.89      2.26 o 
   6   3  12       19.99       20.45      4.91 o 
   7   3  12       52.28       74.66     13.33 o 
   8   3  12       49.65       33.90      8.59 o 
   9   3  12       26.18       29.60     12.02 o 
  10   3  12       37.77       39.67     14.78 o 
 -11   4  12       45.45       21.12     13.31 o 
 -10   4  12       11.62       13.89      5.84 o 
  -9   4  12      366.38      347.69     20.09 o 
  -8   4  12      241.79      242.32     14.80 o 
  -7   4  12      161.22      175.59      9.72 o 
  -6   4  12      425.27      404.47     15.47 o 
  -5   4  12     1870.34     1964.72     45.61 o 
  -4   4  12        0.18        2.81      2.90 o 
  -3   4  12      143.08      142.89      6.67 o 
  -2   4  12       86.46      103.82     12.44 o 
  -1   4  12       17.39       25.10      5.22 o 
   0   4  12      203.45      216.93     10.94 o 
   1   4  12      290.11      261.12      9.86 o 
   2   4  12      162.79      154.51      8.46 o 
   3   4  12      871.89      886.24     22.40 o 
   4   4  12       67.30       55.62      8.08 o 
   5   4  12        7.84        9.18      2.45 o 
   6   4  12       77.38       58.00      9.82 o 
   7   4  12        0.72        1.28      3.01 o 
   8   4  12       38.34       44.52      7.49 o 
   9   4  12        3.94        2.95      3.19 o 
 -10   5  12        3.74        6.35      5.46 o 
  -9   5  12        0.05        3.79      4.72 o 
  -8   5  12        2.60        6.64      4.87 o 
  -7   5  12      120.93      115.97     16.37 o 
  -6   5  12        5.86        3.13      3.05 o 
  -5   5  12      242.96      230.23      7.39 o 
  -4   5  12        2.28        4.60      2.56 o 
  -3   5  12      414.02      384.91     16.53 o 
  -2   5  12       12.29       11.69      3.28 o 
  -1   5  12      195.68      171.92      9.57 o 
   0   5  12      280.98      297.93     11.20 o 
   1   5  12        0.41        5.66      3.41 o 
   2   5  12      573.09      524.39     18.48 o 
   3   5  12      117.61      148.36     10.88 o 
   4   5  12        0.36        1.69      2.05 o 
   5   5  12      198.13      220.01     10.17 o 
   6   5  12       90.01       72.65     14.36 o 
   7   5  12       32.88       30.27      7.62 o 
   8   5  12        3.10        6.65      3.82 o 
  -9   6  12        0.12        3.93      4.66 o 
  -8   6  12       53.13       56.97     14.67 o 
  -7   6  12       13.76       13.53      5.56 o 
  -6   6  12       70.52       71.85     18.71 o 
  -5   6  12        9.59       10.98      3.80 o 
  -4   6  12        8.37        5.40      2.83 o 
  -3   6  12      283.64      258.62     13.82 o 
  -2   6  12        2.67       11.69      3.61 o 
  -1   6  12       44.55       62.58     10.03 o 
   0   6  12        1.00       -0.17      4.74 o 
   1   6  12       45.14       49.92      8.23 o 
   2   6  12      239.89      240.95     12.31 o 
   3   6  12        6.74        9.70      3.69 o 
   4   6  12      587.01      650.53     28.92 o 
   5   6  12      100.87      101.16     16.91 o 
   6   6  12      181.09      224.28     12.64 o 
   7   6  12       28.90       40.88     11.79 o 
  -7   7  12        3.95        5.45      6.46 o 
  -6   7  12       92.25      103.38     42.19 o 
  -5   7  12       50.28       43.41     11.94 o 
  -4   7  12       50.59       52.78     11.98 o 
  -3   7  12       11.20       15.16      4.59 o 
  -2   7  12       30.71       27.40      8.17 o 
  -1   7  12       22.27       17.83      4.94 o 
   0   7  12        8.60        4.96      5.96 o 
   1   7  12       16.06       12.38      5.67 o 
   2   7  12       84.91       83.36     14.99 o 
   3   7  12        1.81        5.04      3.04 o 
   4   7  12       74.26       80.23     24.32 o 
   5   7  12        4.73       -0.51      4.09 o 
  -3   8  12      554.75      592.76     55.32 o 
  -2   8  12       23.73       32.67     10.80 o 
  -1   8  12       65.53       51.95     11.00 o 
   0   8  12       16.91        7.72      3.71 o 
   1   8  12       79.10       74.65     16.55 o 
   2   8  12       56.54       62.57     15.50 o 
 -11   0  13      494.18      575.38     64.07 o 
  -9   0  13     2998.92     2952.40     53.76 o 
  -7   0  13     1691.60     1655.02     93.82 o 
  -5   0  13      312.96      318.22     12.55 o 
  -3   0  13     4774.74     4740.25    135.62 o 
  -1   0  13     2705.12     2666.15     46.43 o 
   3   0  13     1936.82     2033.60     46.76 o 
   5   0  13       84.93      101.81     10.70 o 
   7   0  13        7.23       21.07      6.12 o 
   9   0  13       92.11      109.36     49.47 o 
 -12   1  13        9.25        9.39      8.65 o 
 -11   1  13       36.21       25.94      7.37 o 
 -10   1  13       56.10       38.23     14.55 o 
  -9   1  13      218.54      172.31     29.95 o 
  -8   1  13       11.35        7.95     10.17 o 
  -7   1  13      245.43      203.68      8.91 o 
  -6   1  13     3102.27     3242.79     86.26 o 
  -5   1  13      718.11      675.32     13.48 o 
  -4   1  13      615.28      578.92     11.81 o 
  -3   1  13      341.66      364.51     12.97 o 
  -2   1  13      121.66      135.10      4.31 o 
  -1   1  13      636.95      630.50     25.95 o 
   0   1  13      597.69      615.68      9.95 o 
   1   1  13      201.83      216.17      7.98 o 
   2   1  13     2197.51     2373.76     62.91 o 
   3   1  13     1013.33     1073.13     17.89 o 
   4   1  13       33.39       26.83      4.48 o 
   5   1  13        7.35        7.97      2.56 o 
   6   1  13       38.30       40.95      6.40 o 
   7   1  13      299.23      310.85     11.35 o 
   8   1  13       67.64       75.11     16.62 o 
   9   1  13        3.06        3.90      4.49 o 
  10   1  13       15.69       13.66     10.86 o 
 -12   2  13        0.02        2.31      4.79 o 
 -11   2  13       10.59        1.39      6.34 o 
 -10   2  13       18.60       21.00      5.98 o 
  -9   2  13      629.07      640.31     20.29 o 
  -8   2  13      441.76      465.59     18.91 o 
  -7   2  13      220.20      201.86      6.36 o 
  -6   2  13      658.17      719.73     19.36 o 
  -5   2  13        5.42        6.95      2.87 o 
  -4   2  13        1.40        2.86      1.65 o 
  -3   2  13     1098.18     1110.91     20.76 o 
  -2   2  13      989.67      977.19     16.56 o 
  -1   2  13     4193.76     4272.99     57.83 o 
   0   2  13     2749.11     2601.55     38.64 o 
   1   2  13      143.85      142.91      3.92 o 
   2   2  13      745.41      718.63     12.76 o 
   3   2  13      343.66      340.78     12.52 o 
   4   2  13      583.00      589.60     28.53 o 
   5   2  13     1184.79     1214.80     29.40 o 
   6   2  13      148.59      144.47     10.47 o 
   7   2  13      831.77      791.71     31.46 o 
   8   2  13      164.18      179.00     10.06 o 
   9   2  13       15.89       19.86      7.70 o 
  10   2  13       69.35       58.27     17.58 o 
 -11   3  13      206.68      205.53     16.52 o 
 -10   3  13        4.49        7.23      3.89 o 
  -9   3  13      630.29      620.00     27.27 o 
  -8   3  13        2.34        0.95      3.52 o 
  -7   3  13        7.27        6.45      3.46 o 
  -6   3  13       95.34       95.03     10.39 o 
  -5   3  13        5.22        9.99      3.11 o 
  -4   3  13       91.29      110.77      7.93 o 
  -3   3  13      127.09      126.44      7.29 o 
  -2   3  13       45.66       48.87      6.42 o 
  -1   3  13      255.34      236.39      9.19 o 
   0   3  13        0.49        1.68      1.87 o 
   1   3  13      256.08      236.25      9.48 o 
   2   3  13      408.84      448.23     14.05 o 
   3   3  13      733.13      733.64     18.21 o 
   4   3  13       68.39       44.06     13.70 o 
   5   3  13      941.61      948.72     23.09 o 
   6   3  13       73.09       69.48     12.37 o 
   7   3  13       44.23       29.44      8.33 o 
   8   3  13        1.36        2.82      3.18 o 
   9   3  13        8.06        7.90      4.95 o 
  10   3  13        8.62        6.14      4.03 o 
 -11   4  13       25.27       15.14      5.51 o 
 -10   4  13        3.68        9.70      5.66 o 
  -9   4  13       71.66       61.78     11.34 o 
  -8   4  13       14.62       15.92      4.26 o 
  -7   4  13       97.50      115.69     18.24 o 
  -6   4  13      293.06      310.56     12.24 o 
  -5   4  13      272.29      262.32     10.51 o 
  -4   4  13        4.72        6.14      2.21 o 
  -3   4  13      383.30      385.03     11.77 o 
  -2   4  13       95.71      109.60     12.43 o 
  -1   4  13        0.96        1.44      2.89 o 
   0   4  13      706.40      767.10     23.20 o 
   1   4  13        8.80        6.87      2.77 o 
   2   4  13     1374.67     1344.79     34.31 o 
   3   4  13       24.84       22.98      4.77 o 
   4   4  13      212.83      195.72     12.36 o 
   5   4  13       41.03       39.17      7.51 o 
   6   4  13      176.23      161.28      9.01 o 
   7   4  13       73.19       74.12     13.18 o 
   8   4  13      135.36      117.27     13.29 o 
   9   4  13        5.18        6.50      4.92 o 
 -10   5  13        4.47        3.18      4.96 o 
  -9   5  13       80.21       56.66     22.33 o 
  -8   5  13      396.30      428.42     34.49 o 
  -7   5  13       44.84       32.03      7.84 o 
  -6   5  13      220.16      230.20     12.10 o 
  -5   5  13      444.80      469.84     17.86 o 
  -4   5  13       10.43        8.60      2.88 o 
  -3   5  13      817.38      816.16     27.54 o 
  -2   5  13      152.87      161.36      7.07 o 
  -1   5  13       70.36       62.99      9.78 o 
   0   5  13      642.93      671.14     20.67 o 
   1   5  13       41.70       56.05     12.99 o 
   2   5  13       67.70       65.12      9.63 o 
   3   5  13      365.69      360.63      9.39 o 
   4   5  13      293.78      297.57     16.95 o 
   5   5  13       46.06       28.39      5.47 o 
   6   5  13        0.01        0.93      3.56 o 
   7   5  13       70.64       68.53     13.07 o 
   8   5  13        7.89        7.85      7.15 o 
  -8   6  13      236.19      242.59     27.59 o 
  -7   6  13       16.57       11.77      4.42 o 
  -6   6  13        4.48        8.61      4.42 o 
  -5   6  13       65.81       68.51     13.51 o 
  -4   6  13      239.85      220.30     12.01 o 
  -3   6  13       58.56       60.85     10.07 o 
  -2   6  13       45.68       36.10      9.45 o 
  -1   6  13      254.99      257.71     10.72 o 
   0   6  13      325.06      331.00     13.22 o 
   1   6  13      101.82      110.79     18.94 o 
   2   6  13        0.08        5.02      3.82 o 
   3   6  13        1.83        1.34      3.38 o 
   4   6  13        6.74        6.36      3.95 o 
   5   6  13       90.22       64.92     10.38 o 
   6   6  13        0.01        3.72      3.76 o 
   7   6  13       40.44       36.87      8.15 o 
  -6   7  13       10.54        5.41      7.26 o 
  -5   7  13       43.89       45.05     11.99 o 
  -4   7  13       29.97       28.27     10.62 o 
  -3   7  13       83.97       61.69     13.74 o 
  -2   7  13        1.03        6.18      3.72 o 
  -1   7  13      214.94      210.86     16.45 o 
   0   7  13       11.56       11.30      4.74 o 
   1   7  13      226.27      235.84     16.63 o 
   2   7  13        0.05        4.91      4.01 o 
   3   7  13       25.80       18.09      4.28 o 
   4   7  13        8.38       17.91      4.58 o 
   5   7  13      130.14      118.17     20.94 o 
  -3   8  13      231.12      186.18     19.42 o 
  -2   8  13        0.89       -2.46      4.78 o 
  -1   8  13       13.73       12.31      4.08 o 
   0   8  13       33.94       43.40     11.87 o 
   1   8  13       11.82       18.86      5.87 o 
 -12   0  14      275.62      174.31     79.32 o 
 -10   0  14        6.43        3.73      6.19 o 
  -8   0  14      164.30      155.69     59.89 o 
  -6   0  14      434.28      425.96     18.08 o 
  -4   0  14      495.35      467.99     12.34 o 
  -2   0  14       20.83       15.02      4.96 o 
   0   0  14      905.02     1027.26     25.09 o 
   2   0  14     1495.81     1519.46     36.07 o 
   4   0  14     3021.88     3280.39     75.30 o 
   6   0  14       13.17       16.86      7.91 o 
   8   0  14      157.14      134.08     44.74 o 
  10   0  14        2.19       -7.29     12.52 o 
 -12   1  14      284.08      334.09     38.35 o 
 -11   1  14       11.85        4.76      6.59 o 
 -10   1  14       18.93       21.67      9.62 o 
  -9   1  14       22.08       29.07      7.61 o 
  -8   1  14       81.35       81.80     21.74 o 
  -7   1  14       57.58       64.62     11.11 o 
  -6   1  14      425.48      454.11     19.67 o 
  -5   1  14        1.76        3.34      1.95 o 
  -4   1  14      417.05      430.52      9.40 o 
  -3   1  14      203.39      183.20      4.91 o 
  -2   1  14      747.58      708.74     12.61 o 
  -1   1  14      117.03      134.91      6.55 o 
   0   1  14      530.07      477.31     10.24 o 
   1   1  14      127.53      124.39      9.32 o 
   2   1  14       36.61       32.86      5.84 o 
   3   1  14      304.56      278.22      9.88 o 
   4   1  14       31.04       32.59      4.73 o 
   5   1  14        7.45        7.93      2.62 o 
   6   1  14      173.57      166.51      8.30 o 
   7   1  14      773.97      734.61     31.88 o 
   8   1  14      287.62      305.09     14.83 o 
   9   1  14       30.12       38.86     14.75 o 
  10   1  14       11.52        4.93      8.10 o 
 -12   2  14       51.08       29.20     15.35 o 
 -11   2  14        0.09        3.85      7.75 o 
 -10   2  14       55.65       51.57     17.17 o 
  -9   2  14       11.13       14.94     15.89 o 
  -8   2  14        3.10        4.03      3.46 o 
  -7   2  14      160.28      184.36      8.80 o 
  -6   2  14      569.98      555.72     15.48 o 
  -5   2  14      359.83      403.45     10.92 o 
  -4   2  14      548.08      556.50     11.55 o 
  -3   2  14      365.63      372.34      8.85 o 
  -2   2  14      403.30      414.02     12.04 o 
  -1   2  14      353.59      330.32     21.10 o 
   0   2  14     2520.81     2572.57     42.18 o 
   1   2  14      194.73      170.81      6.82 o 
   2   2  14      128.75       91.83     13.44 o 
   3   2  14        7.18        9.87      2.50 o 
   4   2  14      279.75      300.16      9.46 o 
   5   2  14      408.04      379.37     18.76 o 
   6   2  14      202.10      184.60      7.67 o 
   7   2  14        0.04        6.55      3.70 o 
   8   2  14      107.25       92.98     20.28 o 
   9   2  14       86.48       74.84     20.40 o 
  10   2  14       22.40       18.82      7.30 o 
 -11   3  14        3.78        4.39      3.80 o 
 -10   3  14       88.04       72.54     22.59 o 
  -9   3  14       43.98       52.90     12.47 o 
  -8   3  14       26.34       31.57      7.24 o 
  -7   3  14       73.19       73.93     12.16 o 
  -6   3  14      813.17      847.95     21.07 o 
  -5   3  14      380.99      390.32     12.55 o 
  -4   3  14       74.82       84.90      6.54 o 
  -3   3  14      347.47      365.46      8.54 o 
  -2   3  14      153.46      117.11      6.18 o 
  -1   3  14      113.83      110.40      8.40 o 
   0   3  14        8.38        8.64      1.92 o 
   1   3  14      491.63      460.96     12.34 o 
   2   3  14      221.06      217.93      8.56 o 
   3   3  14      866.00      914.03     31.16 o 
   5   3  14        0.45       -2.08      3.29 o 
   6   3  14       77.26       98.04     15.79 o 
   7   3  14        4.12        5.99      3.80 o 
   8   3  14        9.03        9.27      6.49 o 
   9   3  14       60.91       53.60     14.19 o 
 -10   4  14       21.45       26.59      7.18 o 
  -9   4  14       93.91       83.25     16.04 o 
  -8   4  14       46.16       40.35     10.16 o 
  -7   4  14       22.88       25.66      5.17 o 
  -6   4  14       73.65       80.07     12.33 o 
  -5   4  14       23.43       12.75      4.84 o 
  -4   4  14      621.08      628.31     17.14 o 
  -3   4  14      192.38      201.96      7.35 o 
  -2   4  14       83.69       83.99     14.26 o 
  -1   4  14      623.22      645.54     20.20 o 
   0   4  14      152.30      148.51     12.24 o 
   1   4  14      107.82      111.26      7.21 o 
   2   4  14     1874.12     1891.42     43.41 o 
   3   4  14       95.60      125.27      6.61 o 
   4   4  14      570.50      559.22     17.09 o 
   5   4  14       87.42      129.75     13.44 o 
   6   4  14       25.50       19.84      4.84 o 
   7   4  14      209.77      223.82     13.79 o 
   8   4  14        7.79        3.30      4.59 o 
   9   4  14       74.21       55.10     14.77 o 
  -9   5  14       27.98       13.52      6.67 o 
  -8   5  14       19.83       17.83      5.36 o 
  -7   5  14       77.89       74.41     15.00 o 
  -6   5  14        2.79        2.16      3.26 o 
  -5   5  14        8.87        8.48      2.85 o 
  -4   5  14       87.18       61.96     12.71 o 
  -3   5  14      530.31      542.36     34.33 o 
  -2   5  14      419.08      420.13     15.69 o 
  -1   5  14      170.38      171.00      9.28 o 
   0   5  14      380.32      386.24     14.86 o 
   1   5  14       39.46       36.03      5.49 o 
   2   5  14      791.74      774.25     27.59 o 
   3   5  14       45.67       40.31      5.80 o 
   4   5  14        2.62        3.03      3.30 o 
   5   5  14        2.56        3.68      3.13 o 
   6   5  14        0.42        3.17      4.05 o 
   7   5  14       39.20       28.13      7.76 o 
   8   5  14       66.13       46.11     10.27 o 
  -8   6  14        9.82        9.58      4.46 o 
  -7   6  14       17.60       16.39      8.76 o 
  -6   6  14      112.82      123.26     14.24 o 
  -5   6  14       27.83       19.92      4.90 o 
  -4   6  14      354.60      342.56     13.30 o 
  -3   6  14      107.57      121.27     16.45 o 
  -2   6  14      637.33      656.96     26.82 o 
  -1   6  14      247.39      246.11     27.28 o 
   0   6  14      281.43      281.59     12.93 o 
   1   6  14        0.24        0.22      3.33 o 
   2   6  14        0.40        2.65      3.22 o 
   3   6  14        0.03        4.47      3.34 o 
   4   6  14        0.21        5.52      3.53 o 
   5   6  14      226.06      261.19     15.77 o 
   6   6  14       55.35       47.59      9.83 o 
  -6   7  14       12.23       13.40      6.51 o 
  -5   7  14       64.34       73.66     23.18 o 
  -4   7  14       88.46      105.36     12.19 o 
  -3   7  14        1.74        6.38      3.31 o 
  -2   7  14        4.96        8.31      4.03 o 
  -1   7  14      164.51      143.21     32.37 o 
   0   7  14       83.34       84.77     14.75 o 
   1   7  14      121.74      106.32     20.85 o 
   2   7  14       36.50       24.44      6.74 o 
   3   7  14      101.73       85.71     16.76 o 
   4   7  14        0.90        7.10      3.64 o 
  -2   8  14       19.79       31.45      9.96 o 
  -1   8  14        0.42        2.39      3.78 o 
   0   8  14       14.13       14.98      5.99 o 
 -11   0  15      179.82      149.14     71.83 o 
  -9   0  15      191.99      178.34     19.08 o 
  -7   0  15      158.79      125.19     42.01 o 
  -5   0  15      983.13      954.11     39.99 o 
  -3   0  15      641.32      530.59     20.28 o 
  -1   0  15       94.78       69.67      3.81 o 
   1   0  15      368.30      344.62     11.64 o 
   3   0  15     1025.45     1039.37     25.07 o 
   5   0  15       31.25       26.40      6.07 o 
   7   0  15      362.91      389.85     30.48 o 
   9   0  15      126.14      128.71     56.01 o 
 -12   1  15      131.54       93.45     45.50 o 
 -11   1  15        0.25        1.00      4.50 o 
 -10   1  15       57.22       41.21     15.51 o 
  -9   1  15       77.73       66.68     13.75 o 
  -8   1  15       12.52       11.17      5.51 o 
  -7   1  15      503.75      491.86     17.49 o 
  -6   1  15       13.06       16.64      4.56 o 
  -5   1  15     1126.25     1149.94     42.64 o 
  -4   1  15        0.10        2.31      1.47 o 
  -3   1  15        0.18        1.20      1.86 o 
  -2   1  15      176.04      212.91      6.38 o 
  -1   1  15     3494.17     3644.06     85.29 o 
   0   1  15       13.75       14.16      3.39 o 
   1   1  15      581.56      571.10     14.35 o 
   3   1  15       23.17       22.57      4.31 o 
   4   1  15      199.53      202.47      6.17 o 
   5   1  15       28.01       27.39      5.06 o 
   6   1  15        0.35        2.42      2.83 o 
   7   1  15      275.09      274.47     11.97 o 
   8   1  15        0.25        3.90      3.26 o 
   9   1  15       14.42       28.07      9.06 o 
  10   1  15      102.38       92.05     35.82 o 
 -11   2  15       33.82       38.26     15.03 o 
 -10   2  15        0.26        3.62      4.56 o 
  -9   2  15       79.19       56.31     16.56 o 
  -8   2  15        1.70        7.26      6.92 o 
  -7   2  15       13.70        8.93      3.99 o 
  -6   2  15      189.77      188.78      6.19 o 
  -5   2  15       93.26       99.24     15.86 o 
  -4   2  15     1853.72     1884.39     32.46 o 
  -3   2  15      240.12      209.23     12.24 o 
  -2   2  15      524.78      517.48     11.15 o 
  -1   2  15     4702.65     5022.74     84.27 o 
   0   2  15       14.29       20.58      4.01 o 
   1   2  15        3.11        1.19      1.69 o 
   2   2  15       79.93       82.58      6.84 o 
   3   2  15       28.82       28.87      5.81 o 
   4   2  15        0.99        1.21      2.41 o 
   5   2  15      495.05      508.21     14.78 o 
   6   2  15       13.73       28.80      5.93 o 
   7   2  15      465.25      492.76     23.17 o 
   8   2  15       30.37       46.22     12.18 o 
   9   2  15       51.70       48.17     10.63 o 
  10   2  15      107.17      135.52     17.69 o 
 -11   3  15        5.53        5.72      5.79 o 
 -10   3  15        0.38        5.30      3.59 o 
  -9   3  15      395.63      378.38     15.69 o 
  -8   3  15       39.91       32.39      7.75 o 
  -7   3  15      400.42      429.07     17.31 o 
  -6   3  15       54.66       58.18     10.03 o 
  -5   3  15      181.60      163.79      8.44 o 
  -4   3  15      176.70      180.03      9.67 o 
  -3   3  15      561.40      530.39     14.70 o 
  -2   3  15      316.32      315.17     12.47 o 
  -1   3  15     2045.23     2058.40     52.05 o 
   0   3  15      219.17      215.42      9.87 o 
   1   3  15      645.57      643.32     16.95 o 
   2   3  15      455.60      488.68     17.40 o 
   3   3  15      186.51      178.17     59.94 o 
   4   3  15        1.77        3.26      2.70 o 
   5   3  15        9.52        7.18      2.55 o 
   6   3  15      127.27      115.13      7.60 o 
   7   3  15       57.13       38.64      8.07 o 
   8   3  15      203.00      227.42     18.78 o 
   9   3  15        9.67        8.50      4.19 o 
 -10   4  15       83.35       68.70     17.00 o 
  -9   4  15       10.22       14.17      4.14 o 
  -8   4  15      567.36      567.62     21.63 o 
  -7   4  15      390.20      398.14     16.60 o 
  -6   4  15      491.05      507.71     18.92 o 
  -5   4  15      595.32      581.10     18.49 o 
  -4   4  15      702.97      758.94     19.42 o 
  -3   4  15      192.91      185.48      8.83 o 
  -2   4  15        8.96        7.19      3.78 o 
  -1   4  15      148.00       41.09     59.42 o 
   0   4  15       10.79       12.44      3.60 o 
   1   4  15      390.11      399.82     15.01 o 
   2   4  15        7.31        8.84      3.52 o 
   3   4  15      118.71      113.48      6.23 o 
   4   4  15      970.21      984.84     29.63 o 
   5   4  15        2.29        5.21      2.15 o 
   6   4  15       25.33       23.17      5.39 o 
   7   4  15       37.92       27.00      6.38 o 
   8   4  15       68.22       61.14     15.48 o 
  -9   5  15      185.20      212.49     29.68 o 
  -8   5  15        2.12       -2.06      3.58 o 
  -7   5  15      119.17       86.74     17.55 o 
  -6   5  15      378.32      380.83     13.71 o 
  -5   5  15        1.82        2.50      3.91 o 
  -4   5  15      554.21      572.82     21.56 o 
  -3   5  15        0.04       -1.78      3.87 o 
  -2   5  15        1.73        6.09      4.21 o 
  -1   5  15       42.34       38.88      7.33 o 
   0   5  15      320.26      341.33     14.62 o 
   1   5  15       49.57       66.53     11.29 o 
   2   5  15       16.06       14.76      5.84 o 
   3   5  15       40.42       27.76      6.40 o 
   4   5  15       26.99       25.26      5.44 o 
   5   5  15       11.55        7.45      3.93 o 
   6   5  15       40.51       39.25      9.18 o 
   7   5  15       20.04       15.00      4.39 o 
  -8   6  15        0.04        5.06      7.48 o 
  -7   6  15       82.77       86.39     11.05 o 
  -6   6  15        0.69        1.61      3.06 o 
  -5   6  15        5.24        7.68      3.94 o 
  -4   6  15       97.88       72.49     12.23 o 
  -3   6  15       18.18       13.52      3.42 o 
  -2   6  15        5.29        5.42      3.87 o 
  -1   6  15       21.81       15.56      4.38 o 
   0   6  15        0.04        1.74      4.18 o 
   1   6  15      359.90      387.29     15.23 o 
   2   6  15      163.05      169.78     12.10 o 
   3   6  15       44.45       39.22      7.11 o 
   4   6  15       74.84       72.61     15.91 o 
   5   6  15       51.87       35.98     11.32 o 
   6   6  15        5.90        4.52      3.97 o 
  -6   7  15       21.45       15.44     10.26 o 
  -5   7  15        0.19        6.26      3.23 o 
  -4   7  15        0.46        4.73      2.95 o 
  -3   7  15       12.12        9.74      4.44 o 
  -2   7  15       73.04       66.47     12.66 o 
  -1   7  15       12.84       14.80      4.92 o 
   0   7  15       52.69       51.92     10.43 o 
   1   7  15        3.54        2.13      5.19 o 
   2   7  15       31.09       36.69      8.47 o 
   3   7  15        0.00        2.24      3.24 o 
   4   7  15        2.47        5.94      5.02 o 
 -12   0  16       47.27       28.00     37.37 o 
 -10   0  16     1889.32     1999.89     44.79 o 
  -8   0  16      807.77      869.52     57.52 o 
  -6   0  16      102.75      127.76     21.22 o 
  -4   0  16     1726.11     1707.81     57.10 o 
  -2   0  16     1110.46     1057.22     24.98 o 
   0   0  16        7.74        9.30      3.54 o 
   2   0  16       64.66       58.65      6.29 o 
   4   0  16      355.62      419.84     16.19 o 
   6   0  16      567.81      708.01     34.85 o 
   8   0  16      328.86      376.79     37.97 o 
  10   0  16       15.50        4.68     12.39 o 
 -12   1  16      124.12       85.41     42.56 o 
 -11   1  16      110.92       81.23     25.77 o 
 -10   1  16       46.91       44.44     14.05 o 
  -9   1  16       16.25       10.63      4.81 o 
  -8   1  16        4.47        7.31      5.40 o 
  -7   1  16     1138.66     1176.87     37.30 o 
  -6   1  16       24.71       25.13      6.45 o 
  -5   1  16     1303.06     1327.95     35.41 o 
  -4   1  16        3.79        3.50      1.80 o 
  -3   1  16        2.77        3.80      2.12 o 
  -2   1  16        0.59        2.87      2.11 o 
  -1   1  16      165.63      165.81      9.10 o 
   0   1  16      162.80      145.32      7.50 o 
   1   1  16       22.67       30.94      4.72 o 
   2   1  16      207.22      243.46      8.78 o 
   3   1  16       12.72       13.70      2.65 o 
   4   1  16       98.07       88.35     13.77 o 
   5   1  16       66.87       83.23     14.90 o 
   6   1  16       10.74        4.32      4.00 o 
   7   1  16      306.51      259.26     13.71 o 
   8   1  16       58.69       36.03     16.09 o 
   9   1  16       11.64       12.51      6.77 o 
 -11   2  16       16.72       22.04      8.71 o 
 -10   2  16       33.03       21.73     12.57 o 
  -9   2  16        7.90       18.93      7.54 o 
  -8   2  16       66.80       60.67     12.56 o 
  -7   2  16      335.40      305.23     12.02 o 
  -6   2  16     1446.39     1376.57     32.21 o 
  -5   2  16     1062.32     1074.26     27.93 o 
  -4   2  16      203.20      201.74      8.13 o 
  -3   2  16       27.97       30.58      5.75 o 
  -2   2  16        3.34        8.32      2.52 o 
  -1   2  16      138.64      150.78      9.24 o 
   0   2  16       66.69       52.96      5.69 o 
   1   2  16     1356.43     1448.23     29.64 o 
   2   2  16       43.05       60.54     11.95 o 
   3   2  16      818.70      878.20     26.74 o 
   4   2  16      451.76      461.85     12.61 o 
   5   2  16       65.19       55.59      8.13 o 
   6   2  16       65.06       53.10     11.46 o 
   7   2  16      116.11      113.75     22.96 o 
   8   2  16        9.86        6.86      4.86 o 
   9   2  16       45.39       40.01     10.81 o 
 -11   3  16        0.21        5.16      5.08 o 
 -10   3  16       54.82       37.75     12.74 o 
  -9   3  16        1.53        7.07      6.68 o 
  -8   3  16      397.65      393.93     18.60 o 
  -7   3  16        0.05        1.20      2.31 o 
  -6   3  16        1.78        3.94      2.83 o 
  -5   3  16      748.23      758.39     19.80 o 
  -4   3  16     1191.14     1171.28     30.52 o 
  -3   3  16      152.97      150.56      8.35 o 
  -2   3  16      764.76      766.35     20.56 o 
  -1   3  16      278.75      259.80     19.38 o 
   0   3  16       25.25       26.84      5.70 o 
   1   3  16      191.21      180.62      7.52 o 
   2   3  16       67.68       67.06     10.03 o 
   3   3  16      590.67      591.04     16.10 o 
   4   3  16        6.70       10.98      3.18 o 
   5   3  16        0.82        0.32      2.30 o 
   6   3  16        9.74        6.59      2.92 o 
   7   3  16        0.52        1.83      3.40 o 
   8   3  16       74.59       65.08     19.07 o 
   9   3  16        0.13        1.52      4.21 o 
 -10   4  16       15.08       14.11      9.62 o 
  -9   4  16      260.03      271.58     18.45 o 
  -8   4  16       18.64       19.52      8.83 o 
  -7   4  16       21.04       24.25      4.34 o 
  -6   4  16      180.81      201.39      9.42 o 
  -5   4  16       16.84       15.74      3.53 o 
  -4   4  16      244.40      249.79      9.38 o 
  -3   4  16      177.90      153.32      8.40 o 
  -2   4  16       31.58       30.35      5.45 o 
  -1   4  16     1002.01     1014.13     30.44 o 
   0   4  16        1.18        2.67      3.66 o 
   1   4  16       50.44       57.64      7.77 o 
   2   4  16        2.00        2.87      3.96 o 
   3   4  16      257.32      275.90     11.33 o 
   4   4  16        5.69        5.20      3.90 o 
   5   4  16        0.02        1.56      2.18 o 
   6   4  16       13.16       18.35      5.63 o 
   7   4  16        0.17        6.23      3.66 o 
   8   4  16       14.43       10.26      5.05 o 
  -9   5  16      262.76      277.01     25.18 o 
  -8   5  16      200.67      198.89     14.11 o 
  -7   5  16      358.68      384.37     21.84 o 
  -6   5  16      131.53      130.06     11.33 o 
  -5   5  16      445.43      499.00     19.47 o 
  -4   5  16      146.36      138.06     22.49 o 
  -3   5  16        2.94        7.05      2.90 o 
  -2   5  16      478.72      485.93     18.20 o 
  -1   5  16        3.08        7.75      2.63 o 
   0   5  16        1.86        5.50      3.41 o 
   1   5  16      262.42      244.30     12.44 o 
   2   5  16       65.57       64.49      7.70 o 
   3   5  16        5.18        9.91      3.37 o 
   4   5  16       59.78       64.62     11.34 o 
   5   5  16       64.23       42.52      8.63 o 
   6   5  16       43.85       42.06      9.27 o 
   7   5  16       29.64       39.40      9.96 o 
  -8   6  16        3.16        5.23     11.03 o 
  -7   6  16      186.19      199.30     34.78 o 
  -6   6  16        6.40        7.36      3.21 o 
  -5   6  16        4.67        1.62      3.37 o 
  -4   6  16       39.46       23.75      6.82 o 
  -3   6  16       80.80       65.38     11.36 o 
  -2   6  16        7.57        8.02      4.98 o 
  -1   6  16       10.43        7.75      3.28 o 
   0   6  16       68.09       64.11     11.31 o 
   1   6  16        0.72        5.42      3.80 o 
   2   6  16      149.67      128.20     24.48 o 
   3   6  16       78.28       94.09     15.31 o 
   4   6  16        0.03        0.73      3.85 o 
   5   6  16        3.38       14.38      6.82 o 
   6   6  16      294.80      349.41     16.85 o 
  -5   7  16       81.68       65.40     23.77 o 
  -4   7  16       53.74       36.39      9.54 o 
  -3   7  16      108.45      104.43     22.40 o 
  -2   7  16      270.93      258.59     27.74 o 
  -1   7  16      114.39       91.56     21.15 o 
   0   7  16      198.42      218.51     17.58 o 
   1   7  16       49.21       36.32      8.15 o 
   2   7  16       77.60       97.71     14.57 o 
   3   7  16       16.47       24.07      7.35 o 
 -11   0  17      588.57      617.77     54.73 o 
  -9   0  17       15.78        1.22      7.27 o 
  -7   0  17      457.43      437.97     63.31 o 
  -5   0  17      143.02      132.84      9.61 o 
  -3   0  17        2.26       17.28      5.50 o 
  -1   0  17      872.91      934.09     37.36 o 
   1   0  17      117.68      115.34      7.31 o 
   3   0  17     2052.51     2154.24     68.94 o 
   5   0  17       17.88       16.05      6.46 o 
   7   0  17      140.71      105.92     41.28 o 
   9   0  17        5.52       10.69      8.24 o 
 -11   1  17      247.00      245.67     20.11 o 
 -10   1  17      158.72      175.30     24.30 o 
  -9   1  17     1293.62     1393.26     82.95 o 
  -8   1  17     1417.06     1468.68     55.62 o 
  -7   1  17      893.28      940.51     37.40 o 
  -6   1  17      616.35      614.74     19.68 o 
  -5   1  17      417.97      403.03     23.51 o 
  -4   1  17        5.33        7.83      3.42 o 
  -3   1  17      100.65      113.01      9.38 o 
  -2   1  17     2246.95     2619.56    107.34 o 
  -1   1  17      265.76      284.64     11.68 o 
   0   1  17      819.37      833.65     24.68 o 
   1   1  17       72.96       54.18      8.64 o 
   2   1  17      202.88      189.19      6.92 o 
   3   1  17      690.07      748.86     18.01 o 
   4   1  17      511.06      509.17     14.44 o 
   5   1  17      637.89      682.06     20.50 o 
   6   1  17      538.57      530.26     16.05 o 
   7   1  17      424.98      439.62     17.44 o 
   8   1  17       39.87       33.06     13.23 o 
   9   1  17        7.03       14.81      7.98 o 
 -11   2  17        1.03        4.57      4.19 o 
 -10   2  17       76.06       65.30     25.64 o 
  -9   2  17       36.92       21.98     11.59 o 
  -8   2  17      123.47      128.95     24.20 o 
  -7   2  17       32.31       31.31      6.08 o 
  -6   2  17       51.77       60.15     10.29 o 
  -5   2  17      555.01      585.54     15.91 o 
  -4   2  17        9.16       11.00      2.60 o 
  -3   2  17     1213.47     1219.94     29.67 o 
  -2   2  17      252.08      263.16     10.32 o 
  -1   2  17       71.19       53.68     10.51 o 
   0   2  17     1483.87     1476.68     33.91 o 
   1   2  17      130.38      117.27      9.10 o 
   2   2  17      394.30      409.08     12.08 o 
   3   2  17      379.86      410.39     15.70 o 
   4   2  17       41.56       27.05     12.36 o 
   5   2  17       44.71       52.80      9.43 o 
   6   2  17       20.13       20.21      6.07 o 
   7   2  17       82.09       82.15     19.15 o 
   8   2  17      127.17      148.61     10.82 o 
   9   2  17       44.71       47.37     11.14 o 
 -11   3  17       52.12       44.38     23.58 o 
 -10   3  17       17.74       20.65      8.49 o 
  -9   3  17      173.38      190.14     25.93 o 
  -8   3  17       34.05       37.44     12.98 o 
  -7   3  17        1.47        6.77      2.66 o 
  -6   3  17      668.17      669.30     20.97 o 
  -5   3  17      161.42      129.91     11.54 o 
  -4   3  17        1.30        3.45      2.67 o 
  -3   3  17      157.67      155.21     12.74 o 
  -2   3  17      778.89      747.47     23.39 o 
  -1   3  17      104.74      108.28     17.22 o 
   0   3  17      739.58      688.68     22.23 o 
   1   3  17       57.41       34.42     17.19 o 
   2   3  17       96.53      106.27      5.65 o 
   3   3  17       59.68       49.06      7.26 o 
   4   3  17       56.40       33.28     13.51 o 
   5   3  17      137.06       27.88     59.06 o 
   6   3  17        3.68        1.78      3.50 o 
   7   3  17       24.99        8.51      5.32 o 
   8   3  17      116.33       90.09     24.19 o 
 -10   4  17       30.10       26.91     10.88 o 
  -9   4  17        0.24       -1.65      8.38 o 
  -8   4  17        7.56        6.48      2.88 o 
  -7   4  17       44.56       36.85      7.02 o 
  -6   4  17       68.22       64.37     11.31 o 
  -5   4  17        5.92        6.39      3.26 o 
  -4   4  17      237.63      213.22      7.17 o 
  -3   4  17       11.85       11.48      3.65 o 
  -2   4  17       24.24       18.18      4.76 o 
  -1   4  17        6.28        6.89      5.88 o 
   0   4  17      576.49      605.92     20.34 o 
   1   4  17       13.19       12.15      3.66 o 
   2   4  17      724.04      743.44     28.98 o 
   3   4  17       14.80       11.55      4.21 o 
   4   4  17      408.20      469.44     16.67 o 
   5   4  17        7.10       13.33      4.42 o 
   6   4  17       38.44       42.58      8.26 o 
   7   4  17        0.05        4.42      3.01 o 
   8   4  17       34.88       45.84     12.24 o 
  -9   5  17        5.35        5.56      5.15 o 
  -8   5  17       39.53       35.08     11.89 o 
  -7   5  17       51.10       47.58      8.36 o 
  -6   5  17       81.49       71.90     16.40 o 
  -5   5  17      116.01      112.08     15.51 o 
  -4   5  17      186.42      192.43     16.27 o 
  -3   5  17       91.79       70.31     12.55 o 
  -2   5  17      179.23      154.69     20.16 o 
  -1   5  17       86.54       74.28     12.16 o 
   0   5  17        2.67        5.25      3.11 o 
   1   5  17       34.45       41.66      7.16 o 
   2   5  17       42.96       38.79      7.39 o 
   3   5  17        6.72        7.15      4.00 o 
   4   5  17       16.62        9.78      6.90 o 
   5   5  17       18.95       24.36      5.30 o 
   6   5  17      167.76      151.66     12.03 o 
   7   5  17       24.83       24.06      5.93 o 
  -7   6  17      366.49      369.30     33.01 o 
  -6   6  17        6.85        0.53      4.87 o 
  -5   6  17      532.34      546.72     23.17 o 
  -4   6  17        1.12        3.28      4.61 o 
  -3   6  17       90.51      100.00     18.58 o 
  -2   6  17       40.20       54.85     11.44 o 
  -1   6  17       76.37       85.91     14.75 o 
   0   6  17        7.72        7.74      4.04 o 
   1   6  17      109.59      100.04     18.14 o 
   2   6  17        5.36        5.88      3.67 o 
   3   6  17       21.12       16.02      5.10 o 
   4   6  17        2.33        7.25      3.75 o 
   5   6  17       44.34       23.85      7.07 o 
  -5   7  17       91.21       87.71     25.43 o 
  -4   7  17      274.95      311.15     25.81 o 
  -3   7  17        9.01        4.62      4.23 o 
  -2   7  17       16.29       13.16      4.24 o 
  -1   7  17        0.00        0.71      2.73 o 
   0   7  17       16.41       10.14      5.07 o 
   1   7  17       30.59       34.22      9.35 o 
   2   7  17       69.38       73.98     19.00 o 
   3   7  17      127.76      103.37     25.13 o 
 -10   0  18       34.03       61.53     37.66 o 
  -8   0  18        0.21        7.31      6.46 o 
  -6   0  18       66.83       67.34     17.82 o 
  -4   0  18      360.44      363.93     18.74 o 
  -2   0  18     1858.49     1945.58     53.02 o 
   0   0  18      641.72      631.66     21.79 o 
   2   0  18       20.44       21.23      5.36 o 
   4   0  18       48.82       45.65      9.76 o 
   6   0  18      517.85      593.17     30.67 o 
   8   0  18       52.95       60.32     24.50 o 
 -11   1  18       46.85       35.32     13.71 o 
 -10   1  18        8.69        3.68      6.69 o 
  -9   1  18        0.80        2.11      4.75 o 
  -8   1  18        1.58        9.27      5.39 o 
  -7   1  18      102.29       87.68     15.71 o 
  -6   1  18      336.60      351.25     12.40 o 
  -5   1  18      167.42      165.78      8.36 o 
  -4   1  18        4.05        9.20      3.11 o 
  -3   1  18        0.52        3.77      3.09 o 
  -2   1  18        0.74        4.79      2.37 o 
  -1   1  18       18.88       28.75      6.62 o 
   0   1  18      172.66      180.02      6.99 o 
   1   1  18      687.49      709.69     15.77 o 
   2   1  18        1.19       -2.31      2.78 o 
   3   1  18      391.83      391.94     19.67 o 
   4   1  18        2.43        6.41      3.24 o 
   5   1  18      176.64      150.77     22.64 o 
   6   1  18       61.17       60.11     10.42 o 
   7   1  18      222.57      226.09     14.56 o 
   8   1  18       11.29        8.90      7.01 o 
   9   1  18       11.21       11.25     10.92 o 
 -11   2  18       25.96       16.15     16.43 o 
 -10   2  18       28.08       17.40      9.94 o 
  -9   2  18        3.22       10.16      7.41 o 
  -8   2  18       15.65       13.12      6.31 o 
  -7   2  18      157.95      224.84     18.82 o 
  -6   2  18      177.84      166.63      9.23 o 
  -5   2  18     1743.54     1813.13     46.89 o 
  -4   2  18      420.53      433.19     12.83 o 
  -3   2  18      223.96      214.89      7.39 o 
  -2   2  18       36.44       34.89      6.67 o 
  -1   2  18       11.32        9.32      3.38 o 
   0   2  18        0.32        3.63      2.82 o 
   1   2  18      305.25      297.88     19.15 o 
   2   2  18      909.22      968.67     24.89 o 
   3   2  18      666.08      661.18     31.58 o 
   4   2  18       18.44       19.44      4.15 o 
   5   2  18       39.92       47.20      6.78 o 
   6   2  18       18.74       30.50      6.83 o 
   7   2  18      503.32      555.21     30.28 o 
   8   2  18      111.65      108.21     14.53 o 
   9   2  18        9.42       15.15     11.28 o 
 -10   3  18      104.06       92.76     25.19 o 
  -9   3  18      147.96      121.23     34.48 o 
  -8   3  18      684.80      752.34     34.01 o 
  -7   3  18        0.64        1.83      2.67 o 
  -6   3  18      436.60      492.70     16.00 o 
  -5   3  18        0.08       -1.92      3.35 o 
  -4   3  18        0.19        4.75      2.59 o 
  -3   3  18      463.03      408.61     11.85 o 
  -2   3  18     1734.77     1728.02     46.32 o 
  -1   3  18      480.33      428.24     14.75 o 
   0   3  18     3079.28     3152.35     31.96 o 
   1   3  18     1020.72     1011.30     30.39 o 
   2   3  18      104.40       95.67     16.28 o 
   3   3  18      453.00      442.02     14.15 o 
   4   3  18       42.32       35.96      5.84 o 
   5   3  18       23.85       20.41      5.03 o 
   6   3  18      200.53      176.03     10.58 o 
   7   3  18        0.15        8.86      3.85 o 
   8   3  18       74.46       47.01     15.69 o 
 -10   4  18       30.80       16.09     10.54 o 
  -9   4  18       68.90       65.39     20.00 o 
  -8   4  18        7.41       12.03      7.83 o 
  -7   4  18       69.06       69.10     14.40 o 
  -6   4  18      267.46      271.75     13.53 o 
  -5   4  18       95.82       84.46     13.75 o 
  -4   4  18       70.98       65.66     12.77 o 
  -3   4  18       36.48       40.76      8.07 o 
  -2   4  18        0.65        4.07      3.74 o 
  -1   4  18     2226.65     2249.63     32.55 o 
   0   4  18      685.38      648.52     28.45 o 
   1   4  18       73.33       83.23     13.97 o 
   2   4  18      687.30      745.35     26.52 o 
   3   4  18        2.57        1.05      4.65 o 
   4   4  18       14.45       15.14      4.84 o 
   5   4  18       12.91        9.31      4.66 o 
   6   4  18        0.00        5.02      3.30 o 
   7   4  18        0.09        1.11      4.78 o 
  -9   5  18       39.47       28.04      9.56 o 
  -8   5  18       94.18      106.65     24.95 o 
  -7   5  18      169.86      160.10     10.94 o 
  -6   5  18       24.44       31.46      9.42 o 
  -5   5  18       59.68       46.99      8.31 o 
  -4   5  18       18.13       16.85      5.38 o 
  -3   5  18      176.83      185.01     13.41 o 
  -2   5  18      131.07      150.96     18.78 o 
  -1   5  18       19.54       18.62      3.66 o 
   0   5  18      254.32      284.66     22.14 o 
   1   5  18      209.26      230.99     15.24 o 
   2   5  18       32.91       19.17      5.84 o 
   3   5  18      712.78      886.75     40.78 o 
   4   5  18      258.38      245.04     21.55 o 
   5   5  18      320.80      375.35     24.55 o 
   6   5  18        0.04        4.31      4.27 o 
  -7   6  18        5.98        2.57      5.98 o 
  -6   6  18       14.19       10.38      5.47 o 
  -5   6  18        5.39        6.37      2.85 o 
  -4   6  18       21.63       14.16      5.43 o 
  -3   6  18       21.56       16.02      3.48 o 
  -2   6  18       29.94       40.12      6.66 o 
  -1   6  18       14.82       17.21      5.63 o 
   0   6  18        3.52        2.39      5.24 o 
   1   6  18       10.08        8.77      3.78 o 
   2   6  18       29.36       39.89      7.22 o 
   3   6  18      103.95       90.52     21.34 o 
   4   6  18       32.64       40.87      9.44 o 
   5   6  18      258.65      327.61     14.80 o 
  -4   7  18       48.11       42.94      7.82 o 
  -3   7  18       15.13       11.87      5.52 o 
  -2   7  18        6.70        9.27      5.10 o 
  -1   7  18      112.71       89.60     21.53 o 
   0   7  18       34.02       34.95      9.11 o 
   1   7  18       84.83       72.35     16.92 o 
   2   7  18       37.71       42.48     10.82 o 
 -11   0  19        6.32       14.04      9.22 o 
  -9   0  19       61.37       41.95     19.07 o 
  -7   0  19      384.53      448.56     35.63 o 
  -5   0  19      183.43      194.28     17.69 o 
  -3   0  19      106.44       80.71     20.48 o 
  -1   0  19      281.03      255.69     15.46 o 
   1   0  19       33.55       31.74      7.30 o 
   3   0  19      102.06       83.91     13.02 o 
   5   0  19      498.07      578.29     59.36 o 
   7   0  19      628.68      746.42     67.90 o 
   9   0  19      135.33      105.40     58.14 o 
 -11   1  19       48.79       46.05     13.78 o 
 -10   1  19       69.45       69.50     18.71 o 
  -9   1  19      138.29      128.21     35.23 o 
  -8   1  19       57.88       55.65     15.22 o 
  -7   1  19       53.54       45.91      9.75 o 
  -6   1  19       83.49       89.81     13.26 o 
  -5   1  19      124.93      131.71     10.87 o 
  -4   1  19      422.14      451.91     16.11 o 
  -3   1  19      194.63      195.83      8.79 o 
  -2   1  19       17.59       15.59      3.18 o 
  -1   1  19       32.05       30.40      5.56 o 
   0   1  19      246.84      251.15      7.80 o 
   1   1  19       55.49       55.04      7.56 o 
   2   1  19      547.31      546.87     13.14 o 
   3   1  19       32.79       23.74      6.12 o 
   4   1  19        4.93        6.09      6.80 o 
   5   1  19       50.07       50.77      7.36 o 
   6   1  19        9.13        6.61      5.05 o 
   7   1  19        4.21        2.34      5.71 o 
   8   1  19      101.21      106.19     32.97 o 
   9   1  19       39.33       40.69     21.77 o 
 -11   2  19       88.25       64.79     20.04 o 
 -10   2  19       35.90       33.64     11.74 o 
  -9   2  19       38.70       37.05      8.78 o 
  -8   2  19      215.46      191.55     19.26 o 
  -7   2  19       18.67       21.47      8.77 o 
  -6   2  19      113.33      108.87     19.69 o 
  -5   2  19      181.57      194.05      7.75 o 
  -4   2  19       23.30       29.40      5.68 o 
  -3   2  19      140.27      151.33      6.42 o 
  -2   2  19       12.15       11.29      2.98 o 
  -1   2  19       12.05       12.42      3.90 o 
   0   2  19        3.27        4.29      3.54 o 
   1   2  19      463.74      517.39     22.47 o 
   2   2  19       31.24       36.83      6.10 o 
   3   2  19      415.37      436.76     18.92 o 
   4   2  19        7.37        6.10      2.85 o 
   5   2  19      143.23      151.52      7.48 o 
   6   2  19       21.37       26.62      5.11 o 
   7   2  19       73.18       49.53     11.55 o 
   8   2  19      132.92      153.63     18.05 o 
 -10   3  19       44.82       43.79     15.75 o 
  -9   3  19      643.37      650.91     39.26 o 
  -8   3  19       19.33       33.98      7.65 o 
  -7   3  19       94.66       94.43     19.95 o 
  -6   3  19      293.22      313.35     13.64 o 
  -5   3  19     1137.10     1120.99     34.46 o 
  -4   3  19       56.08       49.00      8.70 o 
  -3   3  19     2883.98     3047.76     69.18 o 
  -2   3  19       62.93       48.39      8.43 o 
  -1   3  19     1658.94     1787.53     47.13 o 
   0   3  19      124.50      118.44     18.79 o 
   1   3  19       10.65        9.93      5.57 o 
   2   3  19      138.53      117.28     22.56 o 
   3   3  19      159.76      171.27     15.50 o 
   4   3  19      443.33      467.86     12.50 o 
   5   3  19      124.60      131.66      8.19 o 
   6   3  19       22.32       14.84      4.21 o 
   7   3  19       41.10       28.56      9.43 o 
   8   3  19       37.93       38.20     10.33 o 
  -9   4  19        0.04        6.88      7.41 o 
  -8   4  19      119.98       81.79     20.43 o 
  -7   4  19       22.12       18.78      7.39 o 
  -6   4  19       29.04       34.09      7.28 o 
  -5   4  19      361.27      354.49     12.13 o 
  -4   4  19        0.08        5.01      3.93 o 
  -3   4  19      145.40      141.16      7.14 o 
  -2   4  19        0.13        1.10      3.45 o 
  -1   4  19       55.46       48.46      9.19 o 
   0   4  19      638.23      611.86     22.42 o 
   1   4  19        3.95        6.87      3.41 o 
   2   4  19      152.83      156.50     24.96 o 
   3   4  19       90.43       47.81     22.79 o 
   4   4  19      106.33       80.58     17.00 o 
   5   4  19        5.84       13.15      4.89 o 
   6   4  19        0.48        2.46      3.63 o 
   7   4  19       15.22       17.27      6.25 o 
  -8   5  19      171.62      196.99     23.38 o 
  -7   5  19       13.97       19.08      5.69 o 
  -6   5  19        4.56        6.62      3.87 o 
  -5   5  19        9.11       10.54      4.13 o 
  -4   5  19       96.35       87.41     20.19 o 
  -3   5  19        6.60        4.64      3.41 o 
  -2   5  19       11.96        7.48      5.22 o 
  -1   5  19       66.66       66.90     12.35 o 
   0   5  19       25.00       24.85      5.40 o 
   1   5  19        0.30        0.97      4.36 o 
   2   5  19      367.28      381.03     19.62 o 
   3   5  19       84.93       83.59     16.01 o 
   4   5  19        0.56        1.07      3.72 o 
   5   5  19        3.38        5.84      5.57 o 
   6   5  19        1.90        1.10      6.43 o 
  -6   6  19       22.88       11.14      4.03 o 
  -5   6  19       10.06        8.01      4.52 o 
  -4   6  19      100.79       86.30     17.35 o 
  -3   6  19       23.74       17.96      4.67 o 
  -2   6  19       16.46       23.80      5.79 o 
  -1   6  19        0.12        5.06      3.64 o 
   0   6  19       65.36       71.58     10.92 o 
   1   6  19       54.56       45.24      9.63 o 
   2   6  19       16.91       11.51      3.63 o 
   3   6  19       31.16       19.55      8.86 o 
   4   6  19       33.86       28.50      9.46 o 
  -3   7  19        1.27        9.60      4.76 o 
  -2   7  19       13.31       13.95      5.56 o 
  -1   7  19        0.53        3.92      4.72 o 
   0   7  19        0.57        4.04      5.81 o 
   1   7  19        1.71        7.45      3.82 o 
 -10   0  20       67.36       42.38     23.22 o 
  -8   0  20        0.11       -4.69      8.99 o 
  -6   0  20      897.81      939.37     42.79 o 
  -4   0  20      179.00      189.17     12.50 o 
  -2   0  20      584.14      531.08     25.11 o 
   0   0  20      120.97      129.63     10.14 o 
   2   0  20      912.96      904.14     30.67 o 
   4   0  20       81.56       82.68     21.46 o 
   6   0  20       57.23       71.57     25.07 o 
   8   0  20      773.87      793.03     29.04 o 
 -11   1  20        0.95       -3.54      5.94 o 
 -10   1  20      203.86      239.58     22.47 o 
  -9   1  20      200.54      182.94     21.45 o 
  -8   1  20      107.35       89.50     26.63 o 
  -7   1  20       29.80       34.50      8.39 o 
  -6   1  20      184.61      173.99      9.06 o 
  -5   1  20      193.00      210.50      8.60 o 
  -4   1  20       48.85       43.74      7.76 o 
  -3   1  20      185.53      198.75      9.75 o 
  -2   1  20        5.16        6.49      3.84 o 
  -1   1  20      124.49      145.65      6.31 o 
   0   1  20        7.34       11.08      3.21 o 
   1   1  20        0.01        3.53      2.86 o 
   2   1  20      361.29      352.27     10.63 o 
   3   1  20      390.93      345.70     12.01 o 
   4   1  20      451.44      486.87     16.17 o 
   5   1  20      312.29      282.60     12.03 o 
   6   1  20      102.26       85.03     16.82 o 
   7   1  20       24.65       21.41      8.33 o 
   8   1  20        3.49        4.83      7.10 o 
 -10   2  20       20.03       13.58      6.21 o 
  -9   2  20       25.34       28.13      9.23 o 
  -8   2  20       59.14       65.53     16.83 o 
  -7   2  20       56.62       51.50     11.04 o 
  -6   2  20      492.84      582.92     23.14 o 
  -5   2  20       22.98       26.38      7.31 o 
  -4   2  20      102.62      115.14     19.08 o 
  -3   2  20        4.58        3.58      2.28 o 
  -2   2  20       52.40       40.85      7.76 o 
  -1   2  20      163.15      174.97     12.78 o 
   0   2  20       86.33       81.48     15.00 o 
   1   2  20      560.50      579.82     17.59 o 
   2   2  20        5.86        4.68      4.21 o 
   3   2  20      310.00      306.52      8.99 o 
   4   2  20      449.02      471.18     14.82 o 
   5   2  20       13.85       15.85      3.86 o 
   6   2  20       91.41       84.88     15.29 o 
   7   2  20       99.28       86.43     20.26 o 
   8   2  20       11.11       14.85      9.86 o 
 -10   3  20       37.47       35.40     13.83 o 
  -9   3  20      274.85      287.05     23.26 o 
  -8   3  20       18.09       22.77      7.93 o 
  -7   3  20       12.94        7.51      4.83 o 
  -6   3  20      553.37      524.13     15.57 o 
  -5   3  20      102.44       99.54     19.82 o 
  -4   3  20       39.68       35.13      5.49 o 
  -3   3  20        0.14        3.74      3.18 o 
  -2   3  20        3.18        7.25      3.02 o 
  -1   3  20     1008.19     1018.92     36.44 o 
   0   3  20       90.43       84.66     14.52 o 
   1   3  20      127.00      113.39      9.75 o 
   2   3  20      394.85      440.90     23.29 o 
   3   3  20        0.98        3.96      3.87 o 
   4   3  20       11.43        7.06      4.53 o 
   5   3  20       12.04        7.98      3.06 o 
   6   3  20      193.46      197.89     11.71 o 
   7   3  20       23.89       26.04      8.52 o 
  -9   4  20       88.64       95.21     33.37 o 
  -8   4  20      125.64      121.13     37.53 o 
  -7   4  20       74.12       55.67     15.72 o 
  -6   4  20      531.21      599.44     22.72 o 
  -5   4  20       71.94       56.70     13.02 o 
  -4   4  20        3.06        8.11      4.36 o 
  -3   4  20      250.59      257.39     10.29 o 
  -2   4  20        1.73        5.29      4.05 o 
  -1   4  20        1.96        5.93      3.37 o 
   0   4  20       61.71       66.01     11.92 o 
   1   4  20       55.57       57.73      8.92 o 
   2   4  20        6.01        7.36      3.68 o 
   3   4  20        0.69        6.99      3.35 o 
   4   4  20      123.28      150.55     14.84 o 
   5   4  20        3.09        6.94      3.96 o 
   6   4  20       37.23       34.60      9.64 o 
  -8   5  20        0.96       -3.25     10.88 o 
  -7   5  20       12.43       11.84      7.58 o 
  -6   5  20       18.98       13.70      5.08 o 
  -5   5  20       22.90       20.56      4.97 o 
  -4   5  20       21.35       26.07      6.85 o 
  -3   5  20      137.24      137.68     19.77 o 
  -2   5  20      199.56      196.94     11.40 o 
  -1   5  20      252.69      230.15     14.07 o 
   0   5  20       37.35       46.09      9.19 o 
   1   5  20        2.62        6.58      3.62 o 
   2   5  20       52.93       47.31     10.85 o 
   3   5  20       35.65       23.23      6.45 o 
   4   5  20        0.05        3.99      2.31 o 
   5   5  20        1.32        5.56      4.34 o 
  -6   6  20        6.04        6.67      4.56 o 
  -5   6  20        7.64       15.17      4.38 o 
  -4   6  20       27.01       25.99      5.99 o 
  -3   6  20       67.25       52.73     10.49 o 
  -2   6  20       81.52       76.06     16.09 o 
  -1   6  20      154.40      194.82     18.04 o 
   0   6  20      196.65      198.87     15.60 o 
   1   6  20       39.00       41.82      8.27 o 
   2   6  20        8.04        6.42      2.87 o 
   3   6  20        1.49        0.86      4.09 o 
  -1   7  20       14.66       14.30      5.98 o 
 -11   0  21       97.95       64.37     39.19 o 
  -9   0  21       98.03       93.67     34.51 o 
  -7   0  21       70.83       75.44     18.55 o 
  -5   0  21       80.83       74.56     16.54 o 
  -3   0  21      106.89       72.26     15.86 o 
  -1   0  21      803.00      786.69     32.91 o 
   1   0  21        5.64        7.28      5.33 o 
   3   0  21       19.39       27.33      6.59 o 
   5   0  21      371.72      390.92     23.69 o 
   7   0  21       46.86       27.27     14.83 o 
 -10   1  21       50.12       33.85     15.15 o 
  -9   1  21       30.11       22.83     10.28 o 
  -8   1  21       44.16       37.42     10.72 o 
  -7   1  21       50.80       32.98      5.92 o 
  -6   1  21      469.39      414.41     16.12 o 
  -5   1  21       40.47       28.98      5.88 o 
  -4   1  21      939.43      888.90     26.02 o 
  -3   1  21        6.33        5.70      3.20 o 
  -2   1  21      549.01      628.34     18.94 o 
  -1   1  21      208.35      246.36      7.75 o 
   0   1  21      109.72      107.67      5.68 o 
   1   1  21      270.61      302.53     10.08 o 
   2   1  21      327.52      327.08     13.80 o 
   3   1  21      249.84      258.29      7.01 o 
   4   1  21       42.91       45.67      7.96 o 
   5   1  21      110.16      101.00      8.67 o 
   6   1  21        4.76        6.60      4.38 o 
   7   1  21        4.51       13.22      8.26 o 
   8   1  21       12.32       14.21      9.67 o 
 -10   2  21        1.83        9.83      6.21 o 
  -9   2  21      226.98      245.37     60.86 o 
  -8   2  21       29.21       31.68     12.65 o 
  -7   2  21       33.07       25.29      7.91 o 
  -6   2  21      109.39      115.81     20.86 o 
  -5   2  21      461.60      503.43     30.35 o 
  -4   2  21      106.20      105.29      9.14 o 
  -3   2  21      221.97      210.63     13.17 o 
  -2   2  21      131.35      129.82     12.41 o 
  -1   2  21       37.38       39.37      9.56 o 
   0   2  21      207.44      212.97     11.14 o 
   1   2  21        0.84        2.25      2.80 o 
   2   2  21      174.42      162.50     11.67 o 
   3   2  21      297.34      294.47      8.60 o 
   4   2  21        0.86        7.63      2.88 o 
   5   2  21        1.84        3.12      2.66 o 
   6   2  21        6.79        7.34      5.05 o 
   7   2  21       46.33       38.60     10.77 o 
 -10   3  21        8.14       12.30     10.40 o 
  -9   3  21       60.48       64.74     21.31 o 
  -8   3  21       23.64       27.61     12.98 o 
  -7   3  21        8.74        9.54      5.22 o 
  -6   3  21       10.15        7.18      3.78 o 
  -5   3  21        1.37       -0.89      3.93 o 
  -4   3  21      287.14      257.69      8.97 o 
  -3   3  21        6.54        9.56      3.98 o 
  -2   3  21       11.31       12.60      5.51 o 
  -1   3  21       75.24       76.81     13.91 o 
   0   3  21        3.45        4.50      3.33 o 
   1   3  21      179.94      195.22      9.86 o 
   2   3  21        1.12       -0.85      3.14 o 
   3   3  21       29.36       28.31      6.43 o 
   4   3  21       67.85       59.33     10.37 o 
   5   3  21      148.50      183.42     15.53 o 
   6   3  21       32.10       21.91      7.63 o 
   7   3  21      129.49      160.74     11.22 o 
  -9   4  21       30.39       21.32     10.18 o 
  -8   4  21       47.94       42.57     16.46 o 
  -7   4  21        1.07       -0.38      4.68 o 
  -6   4  21      130.72      108.84     35.32 o 
  -5   4  21       47.92       35.17      9.72 o 
  -4   4  21       25.34       18.65      4.81 o 
  -3   4  21       46.45       40.77     10.06 o 
  -2   4  21        4.10       11.85      4.11 o 
  -1   4  21       48.13       54.57      8.66 o 
   0   4  21      450.94      440.80     18.82 o 
   1   4  21      102.53       94.82     19.49 o 
   2   4  21        0.35        4.85      3.31 o 
   3   4  21       66.28       56.15     11.14 o 
   4   4  21        3.62       11.28      4.67 o 
   5   4  21        4.86        9.56      3.34 o 
   6   4  21       18.19        4.40      7.62 o 
  -7   5  21       46.95       38.47     15.77 o 
  -6   5  21       14.96       17.54      4.51 o 
  -5   5  21        8.35        5.12      3.51 o 
  -4   5  21       68.48       63.35     12.83 o 
  -3   5  21       10.04        9.08      4.62 o 
  -2   5  21      181.12      187.25     19.13 o 
  -1   5  21        0.81        1.08      3.95 o 
   0   5  21      115.99      107.86     21.00 o 
   1   5  21       13.03        8.00      5.48 o 
   2   5  21       88.63       82.16     17.64 o 
   3   5  21        2.45        0.23      4.70 o 
   4   5  21      347.49      414.56     34.28 o 
   5   5  21       16.25       13.30      5.88 o 
  -5   6  21        8.42        9.93      4.95 o 
  -4   6  21        2.13        6.31      3.06 o 
  -3   6  21       68.46       51.67     11.11 o 
  -2   6  21        7.40        9.48      5.98 o 
  -1   6  21      172.06      205.76     22.58 o 
   0   6  21        0.07        1.64      5.35 o 
   1   6  21       24.89       32.91      9.41 o 
   2   6  21        0.13        4.17      3.77 o 
   3   6  21        3.43        7.23      4.09 o 
 -10   0  22      129.42      150.09     27.63 o 
  -8   0  22      142.68      118.82     35.78 o 
  -6   0  22        0.04        3.28      4.34 o 
  -4   0  22      115.52      113.20     23.86 o 
  -2   0  22       17.22        9.46      6.13 o 
   0   0  22      148.61      180.25     16.14 o 
   2   0  22      296.51      305.62     14.11 o 
   4   0  22      549.81      716.96     49.67 o 
   6   0  22        0.09        8.26      5.28 o 
 -10   1  22       85.87       71.76     28.36 o 
  -9   1  22        6.40       11.73      7.59 o 
  -8   1  22        0.32        3.38      3.42 o 
  -7   1  22       36.33       29.87      8.06 o 
  -6   1  22      261.56      262.72     12.20 o 
  -5   1  22        7.63       15.75      6.40 o 
  -4   1  22      141.41      144.77     13.09 o 
  -3   1  22      145.58      128.67     20.24 o 
  -2   1  22       14.79       14.51      4.61 o 
  -1   1  22        0.70        1.06      2.80 o 
   0   1  22       31.83       36.72      8.40 o 
   1   1  22      125.48      134.58      6.39 o 
   2   1  22      174.77      165.96      6.80 o 
   3   1  22       66.27       62.13     10.93 o 
   4   1  22        1.92        2.80      3.25 o 
   5   1  22       20.50       14.36      6.55 o 
   6   1  22      129.97       87.06     28.90 o 
   7   1  22      170.69      209.99     41.43 o 
 -10   2  22       30.31       23.95     11.30 o 
  -9   2  22       61.70       53.33     13.40 o 
  -8   2  22      270.15      257.30     34.35 o 
  -7   2  22      875.91      982.56     57.38 o 
  -6   2  22      269.29      273.35     12.78 o 
  -5   2  22      191.70      220.18     14.75 o 
  -4   2  22       78.29       92.06     15.91 o 
  -3   2  22       89.17      121.46      8.36 o 
  -2   2  22      238.54      256.73     14.99 o 
  -1   2  22      282.19      290.09     23.73 o 
   0   2  22      119.68      119.15     21.84 o 
   1   2  22        0.09        4.55      2.80 o 
   2   2  22       80.44       59.41     10.67 o 
   3   2  22      392.10      403.73     17.88 o 
   4   2  22        9.34        8.59      4.23 o 
   5   2  22       30.56       22.47      5.38 o 
   6   2  22       86.62       66.93     18.18 o 
   7   2  22      109.23       82.26     31.43 o 
  -9   3  22      325.38      412.23     48.59 o 
  -8   3  22       60.10       58.95     17.57 o 
  -7   3  22       15.40       14.45      5.93 o 
  -6   3  22       11.37       14.87      4.67 o 
  -5   3  22        0.37        4.12      3.93 o 
  -4   3  22      229.66      230.63     11.90 o 
  -3   3  22      105.57      127.91      8.87 o 
  -2   3  22       26.76       26.59      5.65 o 
  -1   3  22     1135.41     1163.86     39.56 o 
   0   3  22       75.21       76.77     17.12 o 
   1   3  22       47.63       45.06      9.69 o 
   2   3  22        1.19        5.08      3.38 o 
   3   3  22        5.07        5.55      3.49 o 
   4   3  22       46.10       32.11      7.15 o 
   5   3  22        8.41        2.88      3.00 o 
   6   3  22       45.43       46.85     12.62 o 
  -8   4  22       14.67       11.23      7.55 o 
  -7   4  22      135.51      162.42     23.51 o 
  -6   4  22        8.19        3.92      5.59 o 
  -5   4  22      213.50      242.00     16.08 o 
  -4   4  22       35.27       34.70      8.69 o 
  -3   4  22       18.45       19.16      5.23 o 
  -2   4  22        3.36        4.38      3.32 o 
  -1   4  22       47.35       50.49      9.38 o 
   0   4  22        1.57        4.54      4.51 o 
   1   4  22     1063.90     1173.56     24.65 o 
   2   4  22        1.20        1.38      4.78 o 
   3   4  22      118.08      129.50     16.66 o 
   4   4  22        0.06        4.55      3.70 o 
   5   4  22       32.14       34.02      8.86 o 
  -7   5  22        2.41        2.13      5.25 o 
  -6   5  22       11.90        8.22      9.67 o 
  -5   5  22       94.10       72.99     19.30 o 
  -4   5  22       39.90       39.17      7.09 o 
  -3   5  22       88.56       70.65     14.76 o 
  -2   5  22       42.30       57.13     13.72 o 
  -1   5  22      333.31      326.52     24.03 o 
   0   5  22       14.82       17.58      5.48 o 
   1   5  22      112.73      109.04     28.82 o 
   2   5  22       87.22       82.04     17.41 o 
   3   5  22      143.38      135.00     32.20 o 
   4   5  22       41.19       32.27      9.28 o 
  -5   6  22        1.92        1.67      3.63 o 
  -4   6  22       14.00        8.29      3.74 o 
  -3   6  22       26.37       27.27     10.30 o 
  -2   6  22      123.96       96.36     22.59 o 
  -1   6  22        0.12        2.37      3.55 o 
   0   6  22       14.60       10.76      5.55 o 
   1   6  22       24.41       26.82      7.12 o 
   2   6  22        4.37        6.04      3.55 o 
  -9   0  23      427.76      435.29     40.02 o 
  -7   0  23      194.11      213.52     20.34 o 
  -5   0  23      332.10      281.29     24.47 o 
  -3   0  23        0.54        2.03      8.48 o 
  -1   0  23       60.54       45.37     13.49 o 
   1   0  23      450.82      497.63     29.49 o 
   3   0  23       46.73       34.60     10.40 o 
   5   0  23        0.23       11.22      5.48 o 
   7   0  23        3.92       -3.13     10.99 o 
 -10   1  23       31.78       26.34     14.17 o 
  -9   1  23       22.58       20.48      9.25 o 
  -8   1  23        0.04        2.85      3.84 o 
  -7   1  23        1.76        2.02      4.58 o 
  -6   1  23       71.82       56.16      8.98 o 
  -5   1  23       16.68       18.89      4.18 o 
  -4   1  23       96.92       80.85     15.07 o 
  -3   1  23      460.49      463.39     31.24 o 
  -2   1  23        5.80        6.37      3.65 o 
  -1   1  23     1004.43     1025.47     33.12 o 
   0   1  23      268.82      237.38     11.36 o 
   1   1  23      253.55      277.49     12.39 o 
   2   1  23      389.72      400.44     14.35 o 
   3   1  23      155.06      131.22     10.61 o 
   4   1  23       13.21       10.59      3.56 o 
   5   1  23       41.71       41.59      9.77 o 
   6   1  23      165.52      194.22     13.73 o 
   7   1  23        6.18        7.49      6.13 o 
  -9   2  23        3.04        5.49      4.24 o 
  -8   2  23        0.00        2.93      6.76 o 
  -7   2  23       96.07       83.48     19.97 o 
  -6   2  23      204.77      232.14     13.74 o 
  -5   2  23      787.68      847.96     32.18 o 
  -4   2  23       23.71       19.29      4.10 o 
  -3   2  23        3.53        4.46      3.67 o 
  -2   2  23      341.09      343.42     19.95 o 
  -1   2  23       14.04       13.28      4.83 o 
   0   2  23        0.40        0.72      4.51 o 
   1   2  23        9.76       10.64      3.73 o 
   2   2  23        1.12       -1.15      4.45 o 
   3   2  23       14.88       13.55      4.63 o 
   4   2  23      212.98       60.34     94.97 o 
   5   2  23       18.19       14.06      4.30 o 
   6   2  23       32.50       23.73      8.70 o 
  -9   3  23       33.96       30.75     11.86 o 
  -8   3  23        5.37        5.30      6.50 o 
  -7   3  23        1.03        5.59      4.57 o 
  -6   3  23        1.29        3.34      3.81 o 
  -5   3  23        4.89        6.09      3.58 o 
  -4   3  23      170.95      153.46     12.72 o 
  -3   3  23        6.38       11.01      5.83 o 
  -2   3  23        5.69        9.12      4.31 o 
  -1   3  23      107.74       94.09     18.96 o 
   0   3  23      112.53      104.16     20.37 o 
   1   3  23        4.67        7.93      4.09 o 
   2   3  23       10.38       12.40      4.49 o 
   3   3  23      144.96      165.85     11.30 o 
   4   3  23        2.40        0.70      4.19 o 
   5   3  23       12.77        9.79      4.73 o 
   6   3  23        8.38       14.38      5.80 o 
  -8   4  23        9.38       16.97      7.14 o 
  -7   4  23       37.61       40.88     15.26 o 
  -6   4  23      289.60      317.71     22.09 o 
  -5   4  23      218.86      195.05     17.95 o 
  -4   4  23      257.95      224.87     18.26 o 
  -3   4  23      120.83       98.24     23.12 o 
  -2   4  23        7.05        3.33      2.71 o 
  -1   4  23       79.22       65.46     12.57 o 
   0   4  23       18.91        9.25      4.67 o 
   1   4  23       31.07       19.17      6.39 o 
   2   4  23       72.94       71.31     17.19 o 
   3   4  23       24.14       14.79      4.33 o 
   4   4  23       26.59       34.68      8.03 o 
   5   4  23        6.81        9.12      4.05 o 
  -6   5  23       16.53       18.28      9.38 o 
  -5   5  23       30.46       27.37      7.23 o 
  -4   5  23       96.51       83.70     20.03 o 
  -3   5  23        9.90        6.63      3.61 o 
  -2   5  23        2.55        9.51      3.26 o 
  -1   5  23       96.54       79.00     17.03 o 
   0   5  23       22.65       21.06      5.60 o 
   1   5  23       12.33       12.32      4.55 o 
   2   5  23        5.38        7.78      4.42 o 
   3   5  23        1.38        0.81      5.16 o 
  -3   6  23        5.32        9.01      5.00 o 
  -2   6  23      110.73      123.40     14.02 o 
  -1   6  23        1.80        8.90      3.87 o 
   0   6  23       24.95       27.48      8.17 o 
   1   6  23       13.67        9.54      9.21 o 
 -10   0  24       18.53       20.03     12.51 o 
  -8   0  24      221.14      211.08     27.86 o 
  -6   0  24       75.16       70.19     22.59 o 
  -4   0  24      290.18      335.03     17.33 o 
  -2   0  24      626.42      627.75     31.57 o 
   0   0  24      347.22      342.82     15.60 o 
   2   0  24       39.39       39.23     10.52 o 
   4   0  24       97.20      107.67     34.75 o 
   6   0  24        1.42        7.09      7.82 o 
  -9   1  24       10.36       12.77      9.34 o 
  -8   1  24       11.15       14.67      9.70 o 
  -7   1  24       30.27       35.56      8.64 o 
  -6   1  24       17.74       11.64      4.10 o 
  -5   1  24      404.83      415.66     18.36 o 
  -4   1  24        2.60        7.71      4.46 o 
  -3   1  24       26.78       35.17      8.34 o 
  -2   1  24        9.20        6.29      2.97 o 
  -1   1  24       31.66       23.21      9.13 o 
   0   1  24       19.99       14.70      6.34 o 
   1   1  24       35.36       27.79      7.93 o 
   2   1  24       35.68       37.36     10.35 o 
   3   1  24       78.62       63.65     13.38 o 
   4   1  24       39.75       37.11      8.55 o 
   5   1  24        0.08        1.68      7.66 o 
   6   1  24       14.83       18.83      6.97 o 
  -9   2  24       10.82       11.72      5.88 o 
  -8   2  24       68.94       76.72     20.42 o 
  -7   2  24        1.61        1.03      6.60 o 
  -6   2  24      337.20      376.15     19.89 o 
  -5   2  24        3.26        5.90      4.67 o 
  -4   2  24      185.51      177.10      8.90 o 
  -3   2  24        2.97        4.04      2.78 o 
  -2   2  24      262.39      242.59     14.50 o 
  -1   2  24       38.77       36.25      8.10 o 
   0   2  24      424.59      448.19     18.88 o 
   1   2  24        0.03        0.45      3.42 o 
   2   2  24      159.54      169.83     10.46 o 
   3   2  24       27.39       37.74     11.81 o 
   4   2  24       19.55       15.66      6.49 o 
   5   2  24        3.31        7.08      4.03 o 
   6   2  24      178.17      163.93     26.01 o 
  -8   3  24      128.85      106.90     43.79 o 
  -7   3  24       33.31       38.84      9.54 o 
  -6   3  24       23.20       19.20      5.71 o 
  -5   3  24        2.98        4.67      4.72 o 
  -4   3  24        3.31       10.50      3.93 o 
  -3   3  24       24.63       26.96      8.88 o 
  -2   3  24       29.75       26.38      5.87 o 
  -1   3  24      280.06      260.78     25.59 o 
   0   3  24       99.88      104.21     22.84 o 
   1   3  24       98.63       74.17     12.97 o 
   2   3  24       41.32       51.22     12.28 o 
   3   3  24        8.86       11.83      4.90 o 
   4   3  24       30.67       23.88      7.90 o 
   5   3  24       12.70        9.42      5.43 o 
  -7   4  24        8.34        1.00      5.39 o 
  -6   4  24       72.66       71.97     24.48 o 
  -5   4  24        0.83        5.06      4.10 o 
  -4   4  24       49.89       38.22     10.94 o 
  -3   4  24       30.53       32.76      9.60 o 
  -2   4  24       47.46       38.07      7.98 o 
  -1   4  24      388.09      364.28     18.75 o 
   0   4  24       45.12       41.69      9.54 o 
   1   4  24      277.98      308.02     20.05 o 
   2   4  24        2.41        5.98      4.00 o 
   3   4  24       49.46       47.87     10.28 o 
   4   4  24        1.73        3.72      3.78 o 
  -6   5  24        3.62        1.56      5.92 o 
  -5   5  24       29.42       18.77     13.80 o 
  -4   5  24       38.05       46.07     19.24 o 
  -3   5  24       11.70       12.52      5.21 o 
  -2   5  24      160.77      175.41     14.23 o 
  -1   5  24        0.48        2.69      5.28 o 
   0   5  24        7.87        4.93      4.95 o 
   1   5  24      186.90      204.22     17.43 o 
   2   5  24       10.40        5.80      5.82 o 
   3   5  24        1.99        3.74      3.97 o 
  -9   0  25        8.25       13.33     17.83 o 
  -7   0  25        9.11        2.35      6.85 o 
  -5   0  25       63.95       81.59     20.31 o 
  -3   0  25       96.84       62.76     17.85 o 
  -1   0  25        9.67       24.70     10.27 o 
   1   0  25      174.61      221.53     21.26 o 
   3   0  25       38.53        8.59     17.37 o 
   5   0  25       10.70       12.05     14.71 o 
  -9   1  25        1.45        7.92      5.22 o 
  -8   1  25        3.12        0.01      3.92 o 
  -7   1  25       28.99       32.96      7.93 o 
  -6   1  25      144.04      173.66     24.07 o 
  -5   1  25      109.56       89.39     15.97 o 
  -4   1  25        0.17        7.46     11.33 o 
  -3   1  25       42.76       40.63      9.01 o 
  -2   1  25       65.38       71.28     15.93 o 
  -1   1  25       81.05       77.52     15.12 o 
   0   1  25        3.38        7.18      7.67 o 
   1   1  25       68.88       25.68     24.55 o 
   2   1  25        9.19        5.37      4.40 o 
   3   1  25      298.42      317.40     19.22 o 
   4   1  25       76.87       41.97     26.07 o 
   5   1  25       51.42       44.84     18.39 o 
   6   1  25        0.28        2.98      4.20 o 
  -9   2  25       17.40       17.69      6.49 o 
  -8   2  25      224.33      270.93     38.47 o 
  -7   2  25      100.70      101.74     24.72 o 
  -6   2  25      445.76      511.47     29.06 o 
  -5   2  25      348.62      383.67     21.78 o 
  -4   2  25      213.50      227.33     12.03 o 
  -3   2  25      211.00      208.74     15.49 o 
  -2   2  25       24.15       21.19      7.42 o 
  -1   2  25       14.62       12.88      5.47 o 
   0   2  25       13.68       12.83      5.33 o 
   1   2  25       45.62       30.07      8.99 o 
   2   2  25       55.90       52.56     11.69 o 
   3   2  25        3.37        6.42      3.04 o 
   4   2  25        0.09       -0.11      3.83 o 
   5   2  25       43.47       22.70      7.94 o 
  -8   3  25       37.57       30.31     12.15 o 
  -7   3  25       12.02       12.07      5.23 o 
  -6   3  25        4.07        5.57      3.58 o 
  -5   3  25       19.44       14.53      8.46 o 
  -4   3  25        3.15        3.42      2.89 o 
  -3   3  25      176.21      202.91     22.29 o 
  -2   3  25       10.65        6.01      4.78 o 
  -1   3  25      105.22       88.95     19.55 o 
   0   3  25       24.49       23.67      9.09 o 
   1   3  25        0.26        3.90      4.34 o 
   2   3  25       16.39       25.68      6.97 o 
   3   3  25       62.96       62.64     14.80 o 
   4   3  25       17.24       10.37      4.63 o 
   5   3  25       80.15       26.34     24.57 o 
  -7   4  25       49.56       38.49     16.16 o 
  -6   4  25       46.30       36.71     13.33 o 
  -5   4  25        8.04        6.67      3.61 o 
  -4   4  25        2.89        3.93      4.46 o 
  -3   4  25      121.79      109.80     15.68 o 
  -2   4  25      202.06      220.69     16.82 o 
  -1   4  25       47.85       39.31     12.91 o 
   0   4  25        2.39        0.57      5.55 o 
   1   4  25        0.85        2.89      3.60 o 
   2   4  25        4.74        0.93      4.25 o 
   3   4  25      193.98      229.19     22.81 o 
   4   4  25       15.68        7.89      6.44 o 
  -5   5  25        3.28        1.99      3.88 o 
  -4   5  25       19.99       17.90      8.33 o 
  -3   5  25       92.30       58.51     18.60 o 
  -2   5  25        5.11        5.64      4.50 o 
  -1   5  25       30.70       32.94      9.87 o 
   0   5  25       42.56       34.90     12.02 o 
   1   5  25        4.69        4.20      4.16 o 
   2   5  25        1.70        5.65      8.48 o 
  -8   0  26       54.52       68.49     36.79 o 
  -6   0  26       39.17       35.24     10.34 o 
  -4   0  26        7.52       -1.18      6.66 o 
  -2   0  26       23.20       18.68      8.30 o 
   0   0  26        4.93        6.84      4.58 o 
   2   0  26       33.10       58.83     20.00 o 
   4   0  26       22.38       33.59     15.11 o 
  -9   1  26      101.32       81.06     32.17 o 
  -8   1  26        7.79       11.97      7.16 o 
  -7   1  26      399.45      441.40     23.28 o 
  -6   1  26       68.86       54.81     10.36 o 
  -5   1  26        1.05        9.18      4.17 o 
  -4   1  26       17.29       13.68      5.24 o 
  -3   1  26        1.93        4.73      4.68 o 
  -2   1  26       22.42       28.25      6.50 o 
  -1   1  26       52.06       51.14     15.09 o 
   0   1  26      155.87      126.98     22.16 o 
   1   1  26        1.64        6.66      6.10 o 
   2   1  26      182.32      182.66     15.44 o 
   3   1  26       78.18       75.29     20.62 o 
   4   1  26       16.02       19.13      6.85 o 
   5   1  26        0.09        7.97      4.93 o 
  -8   2  26        4.18        3.20      7.28 o 
  -7   2  26      163.16      181.87     18.47 o 
  -6   2  26      209.09      199.28     17.62 o 
  -5   2  26       52.18       55.50     11.06 o 
  -4   2  26      108.13      135.43     15.94 o 
  -3   2  26        4.18       11.72      4.49 o 
  -2   2  26       41.96       40.46      8.58 o 
  -1   2  26        6.14       23.55      6.71 o 
   0   2  26       56.64       70.01     16.75 o 
   1   2  26      254.84      290.61     19.06 o 
   2   2  26       72.22       67.88     19.42 o 
   3   2  26       42.98       31.62      8.04 o 
   4   2  26        5.17        5.95      3.93 o 
   5   2  26       44.33       39.19     12.69 o 
  -7   3  26       63.91       68.43     19.92 o 
  -6   3  26      122.28      150.65     38.15 o 
  -5   3  26        4.73        7.01      5.05 o 
  -4   3  26       61.27       67.76     18.25 o 
  -3   3  26       50.51       77.43     22.36 o 
  -2   3  26        0.13        1.96      5.74 o 
  -1   3  26        0.50        4.07      6.44 o 
   0   3  26       60.07       49.82     13.82 o 
   1   3  26      183.39      156.18     38.32 o 
   2   3  26       38.20       27.17      9.16 o 
   3   3  26        0.06        8.64      4.14 o 
   4   3  26        9.27        8.64      4.87 o 
  -6   4  26       17.04        4.43      6.24 o 
  -5   4  26        0.06        1.66      4.52 o 
  -4   4  26       32.12       17.06     10.02 o 
  -3   4  26       78.30       74.89     18.25 o 
  -2   4  26       20.93       14.13      6.67 o 
  -1   4  26      734.05      898.77     72.38 o 
   0   4  26       18.42       12.62      7.40 o 
   1   4  26       20.21       23.52      9.12 o 
   2   4  26      118.19      100.55     23.20 o 
   3   4  26       23.02       26.27      8.32 o 
  -4   5  26      119.56       82.55     27.71 o 
  -3   5  26        0.47        6.51      4.65 o 
  -2   5  26        0.21        8.72      4.58 o 
  -1   5  26        1.09        9.63      5.19 o 
   0   5  26        0.06        1.90      3.98 o 
  -7   0  27       76.12      102.68     30.99 o 
  -5   0  27      603.54      718.18     54.86 o 
  -3   0  27      742.30      792.01     37.18 o 
  -1   0  27      511.80      601.76     28.49 o 
   1   0  27       31.38       19.63     10.24 o 
   3   0  27        9.84        5.32     11.33 o 
   5   0  27      115.30       88.35     51.74 o 
  -8   1  27       25.37       23.59     10.31 o 
  -7   1  27       10.95        5.85      5.66 o 
  -6   1  27        5.81       10.00      3.58 o 
  -5   1  27      274.42      286.02     17.75 o 
  -4   1  27       34.92       35.27      6.94 o 
  -3   1  27       29.36       33.25      9.17 o 
  -2   1  27       45.84       41.42     12.44 o 
  -1   1  27        4.18        6.37      5.33 o 
   0   1  27       13.89       14.62      6.55 o 
   1   1  27       48.05       23.01      8.37 o 
   2   1  27       90.34       79.49     22.21 o 
   3   1  27       69.47       70.86     17.86 o 
   4   1  27        1.44        7.37      6.96 o 
   5   1  27        0.00        8.02      6.93 o 
  -8   2  27        6.19       -1.21      6.42 o 
  -7   2  27        9.05        7.83      4.26 o 
  -6   2  27        2.63        0.74      3.82 o 
  -5   2  27       15.21       19.98      5.04 o 
  -4   2  27       78.69       56.80     13.59 o 
  -3   2  27        8.00        4.14      3.52 o 
  -2   2  27       67.97       60.97     19.09 o 
  -1   2  27        0.73       -1.58      4.07 o 
   0   2  27      138.51      163.23     19.26 o 
   1   2  27       99.75       33.59     26.98 o 
   2   2  27      129.18       15.44     10.28 o 
   3   2  27       15.59       11.30      7.56 o 
   4   2  27        0.60        0.43      4.95 o 
  -7   3  27       27.35       24.66     11.44 o 
  -6   3  27        2.30        7.16      5.91 o 
  -5   3  27        7.53        7.85      4.83 o 
  -4   3  27       10.96       10.26      6.09 o 
  -3   3  27       28.67       19.88      7.39 o 
  -2   3  27       12.35       13.48      5.57 o 
  -1   3  27       91.70       85.16     20.79 o 
   0   3  27        2.66        2.48      4.51 o 
   1   3  27       44.94       39.24     12.61 o 
   2   3  27       20.04       22.43      6.67 o 
   3   3  27        0.11        4.40      2.65 o 
  -5   4  27       45.69       47.47     17.37 o 
  -4   4  27       11.11        7.64      6.44 o 
  -3   4  27       19.77       12.53      6.46 o 
  -2   4  27      444.42      505.85     32.06 o 
  -1   4  27        3.41        1.37      9.46 o 
   0   4  27       62.66       30.51     10.73 o 
   1   4  27       43.25       46.95     12.60 o 
   2   4  27        2.57        5.19      3.77 o 
  -8   0  28       52.01       48.70     19.77 o 
  -6   0  28      525.53      493.19     34.14 o 
  -4   0  28        3.33        3.04      4.73 o 
  -2   0  28       21.57       26.04      8.98 o 
   0   0  28        0.02        7.91     11.36 o 
   2   0  28       13.95       23.29     14.03 o 
   4   0  28       11.85       10.25     14.07 o 
  -7   1  28       22.96       28.50     10.90 o 
  -6   1  28       19.58       17.19      6.02 o 
  -5   1  28        1.13        1.56      5.09 o 
  -4   1  28      135.53      144.52     16.06 o 
  -3   1  28       55.31       36.54      9.99 o 
  -2   1  28        7.17       11.16      5.53 o 
  -1   1  28      202.83      201.73     23.98 o 
   0   1  28       22.52       16.69      8.68 o 
   1   1  28       67.97       75.77     21.44 o 
   2   1  28      250.95      287.55     22.09 o 
   3   1  28       22.23       19.34     10.72 o 
   4   1  28       50.23       53.22     18.40 o 
  -7   2  28       15.24       13.83      5.68 o 
  -6   2  28       24.95       28.49      7.55 o 
  -5   2  28        6.26        9.48     14.61 o 
  -4   2  28       16.68       21.93      7.93 o 
  -3   2  28       11.66       15.13      5.75 o 
  -2   2  28       58.69       49.24     10.92 o 
  -1   2  28       87.91       72.52     16.14 o 
   0   2  28        1.55       11.86      9.00 o 
   1   2  28       45.42       37.30     10.07 o 
   2   2  28       13.49       10.19      5.63 o 
   3   2  28       12.77       19.09      8.06 o 
  -6   3  28       64.05       47.91     24.49 o 
  -5   3  28        2.30       -3.14      5.28 o 
  -4   3  28       99.11      104.85     28.31 o 
  -3   3  28        0.41        6.54      5.42 o 
  -2   3  28      317.55      351.03     20.93 o 
  -1   3  28       12.69       13.42      6.09 o 
   0   3  28        0.09        0.49      4.03 o 
   1   3  28      174.23      151.01     28.62 o 
   2   3  28        0.75        2.54      5.53 o 
  -4   4  28       11.24        9.71      5.02 o 
  -3   4  28      128.77      107.95     28.82 o 
  -2   4  28        0.05       -6.00      6.80 o 
  -1   4  28       83.84       80.16     20.61 o 
   0   4  28       47.10       59.67     16.76 o 
  -7   0  29       28.53       15.43     18.24 o 
  -5   0  29        0.09        9.36      7.99 o 
  -3   0  29      283.94      295.07     28.76 o 
  -1   0  29      371.15      405.14     26.23 o 
   1   0  29      182.47      218.25     26.85 o 
   3   0  29        3.02        2.85      7.17 o 
  -7   1  29       38.39       27.43     17.96 o 
  -6   1  29       77.28       65.46     16.41 o 
  -5   1  29      100.19       66.25     18.15 o 
  -4   1  29       82.71       47.29     13.55 o 
  -3   1  29       13.40       15.53      7.53 o 
  -2   1  29        0.19        0.86      6.33 o 
  -1   1  29       11.87        9.22      6.39 o 
   0   1  29       10.58        9.42      7.13 o 
   1   1  29       11.30       13.57      7.75 o 
   2   1  29       73.17       66.46     26.12 o 
   3   1  29        1.31        4.72      9.59 o 
  -6   2  29        1.47        5.20      4.71 o 
  -5   2  29       32.52       39.50     14.41 o 
  -4   2  29        7.28        7.48      6.05 o 
  -3   2  29      124.81      150.13     16.97 o 
  -2   2  29      135.37      139.71     36.30 o 
  -1   2  29       16.52       16.35      7.23 o 
   0   2  29       17.78       25.19     12.17 o 
   1   2  29        0.10        2.51      4.87 o 
   2   2  29       12.43       11.24      7.09 o 
  -5   3  29      565.58      631.91     23.83 o 
  -4   3  29       63.41       45.29     15.80 o 
  -3   3  29       79.25       89.22     24.38 o 
  -2   3  29       11.55       12.65      7.07 o 
  -1   3  29       23.35       13.30      6.83 o 
   0   3  29        2.15        7.23      4.52 o 
   1   3  29       50.24       44.36     13.73 o 
  -6   0  30       66.99       62.97     15.23 o 
  -4   0  30        1.56        2.13      6.85 o 
  -2   0  30       31.33       23.04      8.96 o 
   0   0  30        4.41        7.22     12.07 o 
   2   0  30       37.30       13.23     12.93 o 
  -6   1  30        3.38        2.46      3.94 o 
  -5   1  30       25.86       22.55      8.37 o 
  -4   1  30      221.75      274.13     43.70 o 
  -3   1  30       40.39       30.00     12.87 o 
  -2   1  30       10.27        5.05      6.56 o 
  -1   1  30        1.65       -1.00      5.48 o 
   0   1  30        2.07        4.05      5.78 o 
   1   1  30      104.47       75.75     35.20 o 
   2   1  30        7.02       25.28     75.10 o 
  -5   2  30       29.99       28.73     10.27 o 
  -4   2  30       59.79       45.98     13.12 o 
  -3   2  30       12.96       11.52      5.12 o 
  -2   2  30       11.87       12.69      6.25 o 
  -1   2  30      192.62      134.57     52.41 o 
   0   2  30       45.79       38.58      9.39 o 
   1   2  30       17.41       13.02      7.47 o 
  -3   3  30        8.75       11.79      7.84 o 
  -2   3  30        8.20        6.84      3.82 o 
  -1   3  30       64.65       52.21     12.63 o 
  -5   0  31      272.69      294.20     23.00 o 
  -3   0  31        3.49       18.16      8.49 o 
  -1   0  31        4.44       -2.91     17.86 o 
   1   0  31       44.18       18.48     18.70 o 
  -5   1  31       89.69       48.41     18.06 o 
  -4   1  31        1.31        4.45      4.30 o 
  -3   1  31       35.69       26.54     10.88 o 
  -2   1  31        5.41        7.74      5.08 o 
  -1   1  31        1.16       -0.70      6.02 o 
   0   1  31      133.84      176.16     12.63 o 
  -3   2  31       43.82       59.06     15.74 o 
  -2   2  31      154.55      163.45     16.87 o 
  -1   2  31       21.43       16.90      7.26 o 
  -2   0  32       75.68       57.50     40.10 o 
                                                 
